# Supplementary material for: Seasonal variability in community structure and metabolism of active deep-sea microorganisms
Source: ISME J. 2025 Sep 23;19(1):wraf214. doi: 10.1093/ismejo/wraf214 (PMC12507015; doi:10.1093/ismejo/wraf214)
Supplement: 20250913_Supplementary_Tables_wraf214 [file 20250913_supplementary_tables_wraf214.xlsx]

## Sheet: Table S1 
Table S1 Sampling station and time interval
Sample	Date	Time interval	Cruise	Depth	Longitude and latitude
W-T1-1	Nov'23 2019	11:00-15:00	FH38	1022m	110°00'376''E, 17°03'474''N
W-T2-1	Nov'23 2019	15:00-19:00	FH38	1022m	110°00'376''E, 17°03'474''N
W-T3-1	Nov'23 2019	19:00-23:00	FH38	1022m	110°00'376''E, 17°03'474''N
W-T4-1	Nov'23-24 2019	23:00-3:00	FH38	1022m	110°00'376''E, 17°03'474''N
W-T5-1	Nov'24 2019	3:00-7:00	FH38	1022m	110°00'376''E, 17°03'474''N
W-T6-1	Nov'24 2019	7:00-11:00	FH38	1022m	110°00'376''E, 17°03'474''N
W-T2-2	Nov'24 2019	15:00-19:00	FH39	1038m	110°00'588''E, 17°04'28''N
W-T3-2	Nov'24 2019	19:00-23:00	FH39	1038m	110°00'588''E, 17°04'28''N
W-T4-2	Nov'24-25 2019	23:00-3:00	FH39	1038m	110°00'588''E, 17°04'28''N
W-T5-2	Nov'25 2019	3:00-7:00	FH39	1038m	110°00'588''E, 17°04'28''N
W-T6-2	Nov'25 2019	7:00-11:00	FH39	1038m	110°00'588''E, 17°04'28''N
W-T1-2	Nov'25 2019	11:00-15:00	FH39	1038m	110°00'588''E, 17°04'28''N
S-T2-1	Jun'9 2020	15:00-19:00	FH41	1085m	110°02'588''E, 17°03'632''N
S-T3-1	Jun'9 2020	19:00-23:00	FH41	1085m	110°02'588''E, 17°03'632''N
S-T4-1	Jun'9-10 2020	23:00-3:00	FH41	1085m	110°02'588''E, 17°03'632''N
S-T2-2	Jun'10 2020	15:00-19:00	FH42	1084m	110°02'586''E, 17°03'384''N
S-T3-2	Jun'10 2020	19:00-23:00	FH42	1084m	110°02'586''E, 17°03'384''N
S-T4-2	Jun'10-11 2020	23:00-3:00	FH42	1084m	110°02'586''E, 17°03'384''N

## Sheet: Table S2 
Table S2 Nutrient contents in water samples collected by Niskin bottle
Season	NO2- (mg/L)	NH4+ (mg/L)	NO3- (mg/L)	P (mg/L)	Si (mg/L)
Winter	0.0005 ± 0.0005	0.0775 ± 0.281	0.03725 ± 0.0275	0.2555 ± 0.0155	20.0285 ± 1.0305
Summer	0	0	0.034 ± 0.001	/	/

## Sheet: Table S3 
Table S3 Summary of metagenomics and metatranscriptomics data
Sample	metagenome	Raw data (bp)	Clean data (bp)	metatranscriptome	Raw data (bp)	Clean data (bp)	Reads number before using sortmerna (metatranscriptome)	Reads number after using sortmerna (metatranscriptome)
W-T1-1	WD1	12445146353	3730002448	WR1	17320624128	7466272713	30415555	6667031
W-T2-1	WD2	8761127923	1542600784	WR2	21247330715	8983191969	30541673	11994137
W-T3-1	WD3	11549911204	4364850300	WR3	20452467169	8373622217	33903786	10521502
W-T4-1	WD4	5879837377	1259161674	WR4	30843102538	12966439694	33600258	7166667
W-T5-1	WD5	6696153247	2467226834	WR5	23319091417	9674878941	29688706	9404474
W-T6-1	WD6	6404730726	2169445594	WR6	22268046882	9665747984	24743240	7569170
W-T2-2	WD7	7627735465	2195631714	WR7	20621106930	8241764289	20723890	2822275
W-T3-2	WD8	6025927652	1636102409	WR8	27639579105	10597428332	8874087	2678320
W-T4-2	WD9	8344432269	1908711648	WR9	22714072613	9120217526	21862532	4219884
W-T5-2	WD10	37006874999	9063206177	WR10	24034447873	9271559749	6656238	1312583
W-T6-2	WD11	5897599594	1881441916	WR11	22863925586	9283608863	12014282	2294389
W-T1-2	WD12	7323999528	2327219717	WR12	21226988072	8210655986	10806405	2353471
S-T2-1	SD1	10124033444	5543053424	SR1	9504476196	5433995641	12540657	1232924
S-T3-1	SD2	11116550068	5787250268	SR2	10324029017	5869282426	10013296	1547096
S-T4-1	SD3	12197430950	5972476474	SR3	10322057523	6349830887	12333971	1759724
S-T2-2	SD4	21097849626	6305881144	SR4	10645257560	6031951832	49541196	11300878
S-T3-2	SD5	21102996606	5509750989	SR5	10860427761	6231796539	10820890	2320678
S-T4-2	SD6	11582188071	4326765985	SR6	8940608854	4864418772	12103397	2912834

## Sheet: Table S4
Table S4 Relative abundance of prokaryotic composition in the different metagenomes based on classification of 16S rRNA gene sequences
Taxon	SCS15	SCS17	S-T2-1	S-T3-1	S-T4-1	S-T2-2	S-T3-2	S-T4-2	W-T1-1	W-T2-1	W-T3-1	W-T4-1	W-T5-1	W-T6-1	W-T1-2	W-T2-2	W-T3-2	W-T4-2	W-T5-2	W-T6-2
d__Bacteria;p__Cyanobacteria;c__Cyanobacteriia;o__Synechococcales;f__Cyanobiaceae;g__Prochlorococcus_MIT9313;__	0.195502	0.232453	0.00114626	0.000270416	0.00116788	0	0.000606796	0.00182039	0	0.000114534	0.000354778	0.000451773	0.000591296	0.00010142	0.000165098	0.00073078	0.00016581	0.000513189	0.000617475	0.000220459
d__Bacteria;p__Actinobacteriota;c__Acidimicrobiia;o__Actinomarinales;f__Actinomarinaceae;g__Candidatus_Actinomarina;__	0.0983351	0.0997648	0.000229253	0	0.000583942	0.000193986	0.000202265	0	0.000129534	0.000114534	0.000118259	0.000112943	0	0	0	0	0	0	0	0.000220459
d__Bacteria;p__Proteobacteria;c__Alphaproteobacteria;o__SAR11_clade;f__Clade_I;g__Clade_Ia;__	0.0940512	0.098589	0.00298028	0.00270416	0.00175182	0.00271581	0.00444984	0.00222492	0.000129534	0.000229069	0.000118259	0.00067766	0.000236518	0	0.000825491	0.000584624	0.00016581	0.000307913	0.000463106	0.000220459
d__Bacteria;__;__;__;__;__;__	0.0733132	0.0833936	0.0552499	0.0521904	0.059854	0.0327837	0.0353964	0.0447006	0.0212435	0.0191272	0.0271996	0.0342218	0.0283822	0.0139959	0.043751	0.0419468	0.0219698	0.022375	0.0419883	0.0241402
d__Bacteria;p__Cyanobacteria;c__Cyanobacteriia;o__Synechococcales;f__Cyanobiaceae;g__Synechococcus_CC9902;__	0.0658164	0.0436867	0	0	0	0	0	0	0	0	0	0	0	0	0	0	0	0	0	0
d__Bacteria;p__Proteobacteria;c__Alphaproteobacteria;o__SAR11_clade;f__Clade_I;g__Clade_Ib;__	0.0517963	0.0491136	0.000458505	0.000270416	0	0.000193986	0.000404531	0	0	0	0.000118259	0.000225887	0	0	0.000330196	0	8.2905e-05	0.000102638	0	0
d__Bacteria;p__Proteobacteria;c__Alphaproteobacteria;o__SAR11_clade;f__Clade_II;g__Clade_II;__	0.0371921	0.0279486	0.0288858	0.0367766	0.020146	0.0331717	0.0281149	0.019822	0.000388601	0.000687207	0.00153737	0.000903546	0.000591296	0.000608519	0.000495295	0.00116925	0.00082905	0.000513189	0.00138932	0.00110229
d__Bacteria;p__Cyanobacteria;c__Cyanobacteriia;o__Synechococcales;f__Cyanobiaceae;__;__	0.0338818	0.0361795	0.000229253	0	0.000291971	0.00116392	0.000404531	0.000606796	0.000129534	0.000343603	0.000118259	0.000564717	0.000118259	0.00010142	0.000165098	0.000292312	0.00033162	0.000205276	0.000463106	0.000110229
d__Bacteria;p__Proteobacteria;c__Alphaproteobacteria;o__Rhodobacterales;f__Rhodobacteraceae;g__uncultured;s__uncultured_marine	0.0192776	0.00940666	0	0	0	0	0	0	0	0	0	0	0	0	0	0	0	0	0	0
d__Bacteria;p__Proteobacteria;c__Alphaproteobacteria;o__SAR11_clade;f__Clade_I;__;__	0.0167462	0.0186324	0.0167354	0.0297458	0.0148905	0.0240543	0.0184061	0.0121359	0.00129534	0.000916275	0.00224693	0.00203298	0.00118259	0.0010142	0.00264157	0.00190003	0.00116067	0.00123165	0.00200679	0.00143298
Unassigned;__;__;__;__;__;__	0.0155778	0.0173661	0.00481431	0.0116279	0.0131387	0.00543162	0.00687702	0.00546117	0.00440415	0.00389417	0.00390255	0.00474362	0.00366604	0.0025355	0.00511805	0.00876937	0.00530592	0.00348968	0.00555727	0.00429894
d__Bacteria;p__Proteobacteria;c__Alphaproteobacteria;o__SAR11_clade;__;__;__	0.0142148	0.0147431	0.0204035	0.0208221	0.0166423	0.027934	0.016788	0.0169903	0.000647668	0.000343603	0.00118259	0.00203298	0.000354778	0.00040568	0.00198118	0.00073078	0.00116067	0.000718465	0.00138932	0.00154321
d__Bacteria;p__Proteobacteria;c__Alphaproteobacteria;o__Rhodobacterales;f__Rhodobacteraceae;__;__	0.0112939	0.0117583	0.00206327	0.00189292	0.00116788	0.00174588	0.00343851	0.00444984	0.00971503	0.0122552	0.0166746	0.0252993	0.0199858	0.0111562	0.0123824	0.00993861	0.0116896	0.00605563	0.0160543	0.00683422
d__Bacteria;p__Proteobacteria;c__Alphaproteobacteria;__;__;__;__	0.0110018	0.0101302	0.00825309	0.0048675	0.00583942	0.00601358	0.00687702	0.009911	0.00284974	0.00229069	0.00413907	0.00519539	0.00484863	0.00212982	0.0351659	0.0274773	0.01484	0.0203223	0.0355048	0.0152116
d__Bacteria;p__Bacteroidota;c__Bacteroidia;o__Flavobacteriales;f__Flavobacteriaceae;g__NS5_marine_group;__	0.00944407	0.0101302	0	0	0	0	0	0	0	0	0	0	0	0	0	0	0	0	0	0
d__Bacteria;p__Bacteroidota;c__Bacteroidia;o__Flavobacteriales;f__Flavobacteriaceae;g__NS5_marine_group;s__Rhodobacteraceae_bacterium	0.00924934	0.0137482	0	0	0	0	0	0	0	0	0	0	0	0	0.000165098	0	0	0	0	0
d__Bacteria;p__Proteobacteria;c__Alphaproteobacteria;o__Puniceispirillales;f__SAR116_clade;g__SAR116_clade;s__marine_metagenome	0.00895726	0.00850217	0	0	0	0	0	0	0	0	0	0	0	0	0	0	0	0	0	0
d__Bacteria;p__Proteobacteria;c__Gammaproteobacteria;o__SAR86_clade;f__SAR86_clade;g__SAR86_clade;__	0.0088599	0.00370839	0.000917011	0.0016225	0.000291971	0.000193986	0.000809061	0.000404531	0	0	0.000591296	0.00033883	0	0	0.000165098	0	0.00033162	0.000410551	0	0.000440917
d__Bacteria;p__Bacteroidota;c__Bacteroidia;o__Flavobacteriales;f__Flavobacteriaceae;__;__	0.00769156	0.0119392	0.000229253	0.00108167	0.00145985	0.000581959	0.00182039	0.00242718	0.00142487	0.00148895	0.00212867	0.00237181	0.00153737	0.0010142	0.000825491	0.00102309	0.000911955	0.00092374	0.00138932	0.000661376
d__Bacteria;p__Bacteroidota;c__Bacteroidia;o__Flavobacteriales;f__Flavobacteriaceae;g__NS4_marine_group;s__uncultured_bacterium	0.0075942	0.00515557	0	0	0	0	0	0	0	0	0	0	0	0	0	0	0	0	0	0
d__Bacteria;p__Proteobacteria;c__Alphaproteobacteria;o__Rickettsiales;f__S25-593;g__S25-593;__	0.00730211	0.00560781	0	0	0	0	0	0	0	0	0	0	0	0	0	0	0	0	0	0
d__Bacteria;p__Bacteroidota;c__Bacteroidia;o__Flavobacteriales;f__Flavobacteriaceae;g__NS4_marine_group;__	0.00720475	0.00804993	0	0	0	0	0	0	0	0	0	0	0.000118259	0	0	0	0	0	0	0
d__Bacteria;p__Cyanobacteria;c__Cyanobacteriia;o__Synechococcales;f__Cyanobiaceae;g__Cyanobium_PCC-6307;__	0.00720475	0.00515557	0	0	0	0	0	0	0	0	0	0	0	0	0	0	0	0	0	0
d__Bacteria;p__Proteobacteria;c__Alphaproteobacteria;o__Puniceispirillales;f__SAR116_clade;g__Candidatus_Puniceispirillum;s__uncultured_bacterium	0.00642586	0.00370839	0	0	0	0	0	0	0	0	0	0	0	0	0	0	0	0	0	0
d__Bacteria;p__Proteobacteria;c__Alphaproteobacteria;o__Puniceispirillales;f__SAR116_clade;g__SAR116_clade;__	0.0063285	0.00497467	0	0	0	0	0	0	0	0	0	0	0	0	0	0	0	0	0	0
d__Bacteria;p__Bacteroidota;c__Bacteroidia;o__Flavobacteriales;f__Flavobacteriaceae;g__NS2b_marine_group;__	0.00564697	0.00615051	0.000229253	0.000270416	0	0.000387973	0	0	0.000129534	0	0	0.000112943	0	0.00010142	0	0	8.2905e-05	0	0.000154369	0
d__Bacteria;p__Bacteroidota;c__Bacteroidia;o__Flavobacteriales;f__Flavobacteriaceae;g__NS4_marine_group;s__uncultured_Flavobacteriaceae	0.00496544	0.00470333	0	0	0.000291971	0	0	0	0	0	0	0	0	0	0	0	0	0	0	0
d__Bacteria;p__Bacteroidota;c__Bacteroidia;o__Cytophagales;f__Cyclobacteriaceae;g__Marinoscillum;s__uncultured_bacterium	0.00477071	0.00217077	0	0	0	0	0	0	0	0	0	0	0	0	0	0	0	0	0	0
d__Bacteria;p__Proteobacteria;c__Alphaproteobacteria;o__Defluviicoccales;f__uncultured;g__uncultured;s__unidentified_marine	0.00467335	0.00226122	0	0	0.000291971	0	0	0	0	0	0	0	0	0	0	0	0	0	0	0
d__Bacteria;p__Proteobacteria;c__Alphaproteobacteria;o__Rhodobacterales;f__Rhodobacteraceae;g__uncultured;s__marine_metagenome	0.00418654	0.00551737	0	0	0	0	0	0	0	0	0	0	0	0	0	0	0	0	0	0
d__Bacteria;p__Proteobacteria;c__Alphaproteobacteria;o__Puniceispirillales;f__SAR116_clade;g__SAR116_clade;s__uncultured_marine	0.00418654	0.00379884	0	0	0	0	0	0	0	0	0	0	0	0	0	0	0	0	0	0
d__Bacteria;p__Proteobacteria;c__Alphaproteobacteria;o__Rickettsiales;f__Mitochondria;g__Mitochondria;s__uncultured_bacterium	0.00418654	0.0031657	0	0.000270416	0.000583942	0.000193986	0.000606796	0	0	0	0	0	0.000236518	0	0	0.000146156	0	0	0	0
d__Bacteria;p__Proteobacteria;c__Alphaproteobacteria;o__Rhodobacterales;f__Rhodobacteraceae;g__uncultured;s__Photobacterium_profundum	0.0037971	0.00479378	0	0	0	0	0	0	0	0	0	0	0	0	0	0	0	0	0	0
d__Bacteria;p__Bacteroidota;c__Bacteroidia;o__Flavobacteriales;f__Flavobacteriaceae;g__NS5_marine_group;s__uncultured_marine	0.00369974	0.00307525	0	0	0	0	0	0	0	0	0	0	0	0	0	0	0	0	0	0
d__Bacteria;p__Proteobacteria;c__Alphaproteobacteria;o__Rhodobacterales;f__Rhodobacteraceae;g__uncultured;__	0.00301821	0.00208032	0	0	0	0	0	0	0	0	0	0	0	0	0	0	0	0	0	0
d__Bacteria;p__Proteobacteria;c__Gammaproteobacteria;__;__;__;__	0.00272612	0.00153763	0.0220083	0.0148729	0.0172263	0.0131911	0.0204288	0.0216424	0.0108808	0.0162639	0.0169111	0.0217981	0.0212867	0.0106491	0.028562	0.0188541	0.0661582	0.0115981	0.0206854	0.0131173
d__Bacteria;p__Proteobacteria;__;__;__;__;__	0.00262876	0.00361795	0.00481431	0.003245	0.0113869	0.00349176	0.00748382	0.0058657	0.00103627	0.000343603	0.000236518	0.00135532	0.000827815	0.00010142	0.00198118	0.0013154	0.000414525	0.00092374	0.000617475	0.000992063
d__Bacteria;p__Proteobacteria;c__Alphaproteobacteria;o__SAR11_clade;f__Clade_IV;g__Clade_IV;s__uncultured_bacterium	0.00262876	0.00180897	0	0	0	0	0	0	0	0	0	0	0	0	0	0	0	0	0	0
d__Bacteria;p__Proteobacteria;c__Gammaproteobacteria;o__SAR86_clade;f__SAR86_clade;g__SAR86_clade;s__marine_metagenome	0.0025314	0.00171852	0	0	0	0	0	0	0	0	0	0	0	0	0	0	0	0	0	0
d__Bacteria;p__Proteobacteria;c__Gammaproteobacteria;o__Burkholderiales;f__MWH-UniP1_aquatic_group;g__MWH-UniP1_aquatic_group;s__marine_metagenome	0.0025314	0.000904486	0	0.000270416	0	0	0	0	0	0	0	0	0	0	0	0	0	0	0	0
d__Bacteria;p__Actinobacteriota;c__Acidimicrobiia;o__Actinomarinales;f__Actinomarinaceae;g__Candidatus_Actinomarina;s__actinobacterium_SCGC	0.00243404	0.00289436	0	0	0	0	0	0	0	0	0	0	0	0	0	0	0	0	0	0
d__Bacteria;p__Actinobacteriota;c__Acidimicrobiia;o__Microtrichales;f__Microtrichaceae;g__Sva0996_marine_group;s__uncultured_Verrucomicrobiales	0.00243404	0.00126628	0	0	0	0	0	0	0	0.000229069	0	0.000451773	0.000118259	0.00010142	0	0	0	0	0	0
d__Bacteria;p__Actinobacteriota;c__Acidimicrobiia;o__Actinomarinales;f__Actinomarinaceae;g__Candidatus_Actinomarina;s__uncultured_bacterium	0.00233668	0.00343705	0	0	0	0	0	0	0	0	0	0	0	0	0	0	0	0	0	0
d__Bacteria;p__Marinimicrobia_(SAR406_clade);c__Marinimicrobia_(SAR406_clade);o__Marinimicrobia_(SAR406_clade);f__Marinimicrobia_(SAR406_clade);g__Marinimicrobia_(SAR406_clade);s__marine_metagenome	0.00233668	0.00171852	0	0	0	0	0	0	0	0	0	0	0	0	0	0	0	0	0	0
d__Bacteria;p__Bacteroidota;c__Bacteroidia;o__Flavobacteriales;f__Flavobacteriaceae;g__NS4_marine_group;s__uncultured_Flavobacteriia	0.00214195	0.000723589	0	0	0	0	0	0	0	0	0	0	0	0	0	0	0	0	0	0
d__Bacteria;p__Proteobacteria;c__Alphaproteobacteria;o__Thalassobaculales;f__Nisaeaceae;g__OM75_clade;s__uncultured_Rhodospirillaceae	0.00194723	0.00135673	0.000229253	0.000270416	0	0.000193986	0.000202265	0.000202265	0	0.000114534	0	0.000112943	0	0	0	0	8.2905e-05	0	0	0
d__Bacteria;p__Cyanobacteria;c__Cyanobacteriia;o__Synechococcales;f__Cyanobiaceae;g__Cyanobiaceae;s__uncultured_cyanobacterium	0.00194723	0.00407019	0	0	0	0	0	0	0	0	0	0	0	0	0	0	0	0	0	0
d__Bacteria;p__Actinobacteriota;c__Actinobacteria;o__PeM15;f__PeM15;g__PeM15;s__uncultured_Actinomycetales	0.00194723	0.00289436	0	0	0	0	0	0	0	0	0	0	0	0	0.000165098	0	0	0	0	0
d__Bacteria;p__Actinobacteriota;c__Acidimicrobiia;o__Actinomarinales;f__Actinomarinaceae;g__Candidatus_Actinomarina;s__uncultured_SAR432	0.00194723	0.00144718	0	0	0	0	0	0	0	0	0	0	0	0	0	0	0	0	0	0
d__Bacteria;p__Bacteroidota;c__Bacteroidia;o__Flavobacteriales;f__NS7_marine_group;g__NS7_marine_group;s__uncultured_bacterium	0.00194723	0.000271346	0	0	0	0	0	0	0	0.000114534	0	0	0.000118259	0	0	0	0	0	0	0
d__Bacteria;p__Cyanobacteria;c__Cyanobacteriia;__;__;__;__	0.00175251	0.00388929	0	0.000270416	0	0	0	0.000202265	0	0	0.000118259	0	0.000118259	0.00010142	0	0	0	0	0	0
d__Bacteria;p__Proteobacteria;c__Alphaproteobacteria;o__Puniceispirillales;f__SAR116_clade;g__SAR116_clade;s__unidentified_marine	0.00175251	0.00171852	0	0	0	0	0	0	0	0	0	0	0	0	0	0	0	0	0	0
d__Bacteria;p__Bacteroidota;c__Bacteroidia;o__Flavobacteriales;f__Flavobacteriaceae;g__NS5_marine_group;s__uncultured_Flavobacteriales	0.00175251	0.00117583	0	0	0	0	0	0	0	0	0	0	0	0	0	0	0	0	0	0
d__Bacteria;p__Cyanobacteria;c__Cyanobacteriia;o__Chloroplast;f__Chloroplast;g__Chloroplast;s__Phaeocystis_antarctica	0.00175251	9.04486e-05	0	0	0	0	0	0	0	0	0	0	0	0	0	0	0	0	0	0
d__Bacteria;p__Proteobacteria;c__Gammaproteobacteria;o__SAR86_clade;f__SAR86_clade;g__SAR86_clade;s__uncultured_bacterium	0.00165515	0.00135673	0	0	0	0	0	0	0	0	0	0	0	0	0	0	0	0	0	0
d__Bacteria;p__Marinimicrobia_(SAR406_clade);c__Marinimicrobia_(SAR406_clade);o__Marinimicrobia_(SAR406_clade);f__Marinimicrobia_(SAR406_clade);g__Marinimicrobia_(SAR406_clade);__	0.00155778	0.00117583	0.0520403	0.0411033	0.0376642	0.0322017	0.0434871	0.0485437	0.0115285	0.00893368	0.00922422	0.0269934	0.0134816	0.00902637	0.0194816	0.0229465	0.00762726	0.00831366	0.0143563	0.0102513
d__Bacteria;p__Bacteroidota;c__Bacteroidia;o__Flavobacteriales;f__NS9_marine_group;g__NS9_marine_group;__	0.00155778	0.00171852	0.000917011	0.00189292	0.00116788	0.000969932	0.000606796	0.00121359	0.00103627	0.00148895	0.00165563	0.00158121	0.00106433	0.000912779	0.000660393	0.00102309	0.000911955	0.00102638	0.00123495	0.000771605
d__Bacteria;p__Proteobacteria;c__Alphaproteobacteria;o__Puniceispirillales;f__SAR116_clade;__;__	0.00146042	0.00108538	0	0	0	0.000193986	0	0	0	0	0	0	0	0	0	0	0	0	0	0
d__Bacteria;p__Bacteroidota;c__Bacteroidia;o__Flavobacteriales;__;__;__	0.00136306	0.00126628	0.000229253	0.000811249	0.000875912	0.000387973	0.00101133	0.000606796	0.000647668	0.000687207	0.000354778	0.00101649	0.000354778	0.00010142	0.00132079	0.00102309	0.00016581	0.000205276	0.000308737	0.000440917
d__Bacteria;p__Proteobacteria;c__Alphaproteobacteria;o__SAR11_clade;f__Clade_I;g__Clade_Ib;s__Candidatus_Pelagibacter	0.00136306	0.00153763	0	0	0	0	0	0	0	0	0	0	0	0	0	0	0	0	0	0
d__Bacteria;p__Proteobacteria;c__Gammaproteobacteria;o__Cellvibrionales;f__Halieaceae;g__OM60(NOR5)_clade;__	0.00136306	0.00063314	0	0	0.000291971	0	0	0	0	0.000114534	0	0	0	0	0	0	0	0	0	0
d__Bacteria;p__Proteobacteria;c__Alphaproteobacteria;o__Puniceispirillales;f__SAR116_clade;g__Candidatus_Puniceispirillum;__	0.0012657	0.00117583	0	0	0	0	0	0	0	0	0	0	0	0	0	0	0	0	0.000154369	0
d__Bacteria;p__Desulfobacterota;c__Desulfuromonadia;o__PB19;f__PB19;g__PB19;s__uncultured_bacterium	0.0012657	0.000271346	0	0	0	0	0	0.000202265	0	0	0	0	0	0	0	0.000146156	0	0	0	0
d__Bacteria;p__Proteobacteria;c__Gammaproteobacteria;o__Burkholderiales;f__Burkholderiaceae;g__Limnobacter;__	0.00116834	0	0.000229253	0.000270416	0	0	0	0	0.000518135	0.00217615	0.000827815	0.00158121	0.00118259	0.000608519	0.000825491	0.000876937	0.00132648	0.000205276	0.000771843	0.000881834
d__Bacteria;p__Bacteroidota;c__Bacteroidia;o__Flavobacteriales;f__Flavobacteriaceae;g__NS2b_marine_group;s__unidentified_marine	0.00116834	0.00198987	0	0	0	0	0	0	0	0	0	0	0	0	0	0	0	0	0	0.000110229
d__Bacteria;p__Bacteroidota;c__Bacteroidia;o__Flavobacteriales;f__Flavobacteriaceae;g__NS2b_marine_group;s__metagenome	0.00116834	0.00108538	0	0	0	0	0	0	0	0	0	0	0	0	0	0	0	0	0	0
d__Bacteria;p__Proteobacteria;c__Alphaproteobacteria;o__Caulobacterales;f__Caulobacteraceae;g__Brevundimonas;__	0.00107098	0	0.00733608	0.0108167	0.00905109	0.0085354	0.0046521	0.012945	0.00712435	0.00377964	0.00342952	0.00384007	0.003193	0.00162272	0.00643883	0.00482315	0.0309236	0.00420815	0.0049398	0.00385802
d__Bacteria;p__Proteobacteria;c__Gammaproteobacteria;o__Pseudomonadales;f__Moraxellaceae;g__Acinetobacter;__	0.00107098	9.04486e-05	0.00229253	0.00378583	0.00525547	0.00368574	0.00424757	0.00970874	0.182513	0.108464	0.0439924	0.06178	0.0842006	0.0552738	0.0551428	0.124525	0.0402089	0.168018	0.0492436	0.0857584
d__Bacteria;p__Proteobacteria;c__Gammaproteobacteria;o__SAR86_clade;f__SAR86_clade;g__SAR86_clade;s__Rhodobacteraceae_bacterium	0.00107098	0.00063314	0	0	0.000291971	0.000193986	0	0	0	0	0.000236518	0.000112943	0.000118259	0.00010142	0	0	0	0.000205276	0	0
d__Bacteria;p__Bacteroidota;c__Bacteroidia;__;__;__;__	0.000973615	0.00162808	0.00114626	0.00189292	0.00291971	0.000969932	0.00202265	0.00444984	0.0015544	0.00160348	0.00402081	0.00406596	0.00283822	0.00111562	0.00363216	0.00336159	0.000911955	0.00143693	0.00277864	0.00132275
d__Bacteria;p__Proteobacteria;c__Gammaproteobacteria;o__Thiotrichales;f__Thiotrichaceae;g__uncultured;s__uncultured_marine	0.000973615	0.00379884	0	0	0	0	0	0	0	0	0	0	0	0	0	0	0	0	0	0
d__Bacteria;p__Proteobacteria;c__Alphaproteobacteria;o__Parvibaculales;f__PS1_clade;g__PS1_clade;s__marine_metagenome	0.000973615	0.00117583	0	0	0	0	0	0	0	0	0	0	0	0	0	0	0	0	0	0
d__Bacteria;p__Proteobacteria;c__Alphaproteobacteria;o__Rickettsiales;f__S25-593;g__S25-593;s__uncultured_bacterium	0.000973615	0.000994935	0	0	0	0	0	0	0	0	0	0	0	0	0	0	0	0	0	0
d__Bacteria;p__Proteobacteria;c__Alphaproteobacteria;o__SAR11_clade;f__Clade_I;g__Clade_I;s__uncultured_Alphaproteobacteria	0.000973615	0.000723589	0.000229253	0	0	0.000387973	0	0	0	0	0	0.00033883	0	0	0	0.000146156	8.2905e-05	0.000102638	0	0
d__Bacteria;p__Proteobacteria;c__Alphaproteobacteria;o__Micavibrionales;f__Micavibrionaceae;g__uncultured;s__uncultured_bacterium	0.000973615	0.000814038	0	0	0	0	0	0	0	0	0	0	0	0	0	0	0	0	0	0
d__Bacteria;p__Proteobacteria;c__Gammaproteobacteria;o__Oceanospirillales;f__Alcanivoracaceae1;g__Alcanivorax;__	0.000973615	0	0	0.000811249	0	0	0	0.000606796	0.000777202	0.00137441	0.00141911	0.00327536	0.00201041	0.00040568	0.000825491	0.0013154	0.000414525	0.000205276	0.00216116	0.000771605
d__Bacteria;p__SAR324_clade(Marine_group_B);c__SAR324_clade(Marine_group_B);o__SAR324_clade(Marine_group_B);f__SAR324_clade(Marine_group_B);g__SAR324_clade(Marine_group_B);s__uncultured_SAR324	0.000973615	0.000542692	0	0	0	0	0	0	0	0	0	0	0	0	0	0	0	0	0	0
d__Bacteria;p__Proteobacteria;c__Alphaproteobacteria;o__SAR11_clade;f__Clade_II;g__Clade_II;s__SAR11_cluster	0.000973615	0.000452243	0	0	0	0	0	0	0	0	0	0	0	0	0	0	8.2905e-05	0	0	0
d__Bacteria;p__Proteobacteria;c__Alphaproteobacteria;o__Caulobacterales;f__Caulobacteraceae;__;__	0.000876254	0.000180897	0.018111	0.0189292	0.0347445	0.0450048	0.0149676	0.016788	0.00272021	0.00217615	0.0026017	0.00282358	0.00366604	0.00131846	0.00198118	0.00438468	0.0100315	0.00102638	0.00339611	0.00330688
d__Bacteria;p__Proteobacteria;c__Alphaproteobacteria;o__Sphingomonadales;f__Sphingomonadaceae;__;__	0.000876254	0.000361795	0.00962861	0.0191996	0.010219	0.00989331	0.013754	0.0117314	0.061399	0.0860153	0.0219962	0.0276711	0.0249527	0.0933063	0.0274063	0.0368313	0.0650804	0.029457	0.036431	0.109017
d__Bacteria;p__Proteobacteria;c__Alphaproteobacteria;o__Micavibrionales;f__Micavibrionaceae;g__uncultured;__	0.000876254	0.00108538	0	0.000270416	0	0	0	0.000202265	0.000259067	0.000229069	0.000473037	0.00033883	0.000354778	0.00010142	0.00148588	0.0013154	0.00066324	0.00123165	0.00123495	0.000551146
d__Bacteria;p__Bdellovibrionota;c__Bdellovibrionia;o__Bdellovibrionales;f__Bdellovibrionaceae;g__OM27_clade;s__uncultured_marine	0.000876254	0.000271346	0	0	0.000291971	0	0	0.000606796	0	0	0	0	0	0	0	0	0	0	0	0
d__Bacteria;p__Desulfobacterota;c__Desulfuromonadia;o__PB19;f__PB19;g__PB19;s__uncultured_delta	0.000876254	0	0	0	0	0	0	0	0	0	0	0	0	0	0	0	0	0	0	0
d__Bacteria;p__Proteobacteria;c__Gammaproteobacteria;o__Pseudomonadales;f__Pseudomonadaceae;g__Pseudomonas;__	0.000778892	0.00108538	0.00160477	0.0016225	0.00525547	0.0013579	0.00182039	0.00161812	0.0626943	0.130684	0.0933065	0.0325277	0.11956	0.257606	0.0346706	0.0368313	0.024457	0.0137535	0.0157456	0.0329586
d__Bacteria;p__Bdellovibrionota;c__Bdellovibrionia;o__Bdellovibrionales;f__Bdellovibrionaceae;g__OM27_clade;__	0.000778892	0.000542692	0.000229253	0.000540833	0.000291971	0.000193986	0	0.00101133	0.000259067	0.000343603	0.000591296	0.00033883	0	0.00020284	0.000330196	0.000584624	0	0	0	0.000110229
d__Bacteria;p__Bacteroidota;c__Bacteroidia;o__Flavobacteriales;f__Cryomorphaceae;g__uncultured;s__uncultured_Owenweeksia	0.000778892	0.00171852	0	0	0	0	0	0	0	0	0	0	0	0	0	0	0	0	0	0
d__Bacteria;p__Patescibacteria;c__ABY1;o__Candidatus_Kerfeldbacteria;f__Candidatus_Kerfeldbacteria;g__Candidatus_Kerfeldbacteria;s__uncultured_bacterium	0.000778892	0.000904486	0	0	0	0	0	0	0	0	0	0	0	0	0	0	0	0	0	0
d__Bacteria;p__Dadabacteria;c__Dadabacteriia;o__Dadabacteriales;f__Dadabacteriales;g__Dadabacteriales;s__marine_metagenome	0.000778892	0.000814038	0	0	0	0.000193986	0	0	0	0	0	0	0	0	0	0	0	0	0	0
d__Bacteria;p__Proteobacteria;c__Alphaproteobacteria;o__Rhodobacterales;f__Rhodobacteraceae;g__Thalassococcus;s__uncultured_bacterium	0.000778892	0.000361795	0	0	0	0	0	0	0	0	0	0	0	0	0	0	0	0	0	0
d__Bacteria;p__Bacteroidota;c__Bacteroidia;o__Flavobacteriales;f__NS9_marine_group;g__NS9_marine_group;s__uncultured_Flavobacteriia	0.000778892	0.000271346	0	0	0	0	0	0	0	0	0	0	0	0	0	0	0	0	0	0
d__Bacteria;p__Proteobacteria;c__Alphaproteobacteria;o__Sphingomonadales;f__Sphingomonadaceae;g__Sphingobium;__	0.000681531	0	0.00206327	0.000811249	0.00291971	0.00349176	0.00182039	0.00343851	0.0806995	0.129653	0.0169111	0.0241699	0.0253075	0.145436	0.0206373	0.0334697	0.0828221	0.0360259	0.0304106	0.122354
d__Eukaryota;__;__;__;__;__;__	0.000681531	0	0.000229253	0.000811249	0	0	0.000202265	0.000202265	0.000129534	0	0	0.000112943	0	0	0.000165098	0	0	0	0.000154369	0
d__Bacteria;p__Bacteroidota;c__Bacteroidia;o__Flavobacteriales;f__Flavobacteriaceae;g__NS4_marine_group;s__uncultured_Flavobacteriales	0.000681531	0.00063314	0	0	0	0	0	0	0	0	0	0	0	0	0	0	0	0	0	0
d__Bacteria;p__SAR324_clade(Marine_group_B);c__SAR324_clade(Marine_group_B);o__SAR324_clade(Marine_group_B);f__SAR324_clade(Marine_group_B);g__SAR324_clade(Marine_group_B);s__uncultured_marine	0.000681531	0.000542692	0	0	0	0	0	0	0	0	0	0	0	0	0	0	0	0	0	0
d__Bacteria;p__Proteobacteria;c__Alphaproteobacteria;o__Parvibaculales;f__PS1_clade;g__PS1_clade;s__alpha_proteobacterium	0.000681531	0.000452243	0	0	0	0	0	0	0	0	0	0	0	0	0	0	0	0	0	0
d__Bacteria;p__Marinimicrobia_(SAR406_clade);c__Marinimicrobia_(SAR406_clade);o__Marinimicrobia_(SAR406_clade);f__Marinimicrobia_(SAR406_clade);g__Marinimicrobia_(SAR406_clade);s__uncultured_marine	0.000681531	0.000271346	0	0	0	0	0.000404531	0.000202265	0.000129534	0.000229069	0.000236518	0.00033883	0.000591296	0.00020284	0	0	0.00016581	0.000102638	0.000154369	0.000110229
d__Bacteria;p__Proteobacteria;c__Alphaproteobacteria;o__SAR11_clade;f__Clade_I;g__Clade_Ib;s__uncultured_Candidatus	0.000681531	9.04486e-05	0	0	0	0	0	0	0	0	0	0	0	0	0	0	0	0	0	0
d__Bacteria;p__Proteobacteria;c__Alphaproteobacteria;o__Sphingomonadales;f__Sphingomonadaceae;g__Erythrobacter;s__Citromicrobium_sp.	0.000584169	0.00153763	0	0	0	0	0	0	0.000129534	0.000343603	0.000354778	0.000112943	0.000354778	0.00223124	0.000660393	0.000876937	0.00016581	0.000410551	0.000463106	0.000220459
d__Bacteria;p__Proteobacteria;c__Alphaproteobacteria;o__Parvibaculales;f__OCS116_clade;g__OCS116_clade;s__marine_metagenome	0.000584169	0.000904486	0	0	0	0	0	0	0.000129534	0	0	0	0	0	0.000165098	0	0.00016581	0.000102638	0	0.000110229
d__Bacteria;p__Proteobacteria;c__Alphaproteobacteria;o__SAR11_clade;f__Clade_III;g__Clade_III;s__marine_metagenome	0.000584169	0.000271346	0	0	0	0	0	0	0	0	0	0	0	0	0	0	0	0	0	0
d__Bacteria;p__Proteobacteria;c__Gammaproteobacteria;o__Ectothiorhodospirales;f__Ectothiorhodospiraceae;g__uncultured;s__uncultured_marine	0.000486808	0.000271346	0.00114626	0.000811249	0	0	0.000809061	0	0	0.000114534	0	0.000112943	0.000118259	0	0.000165098	0	8.2905e-05	0	0.000308737	0.000330688
d__Bacteria;p__Bacteroidota;c__Bacteroidia;o__Flavobacteriales;f__Crocinitomicaceae;g__Crocinitomix;s__uncultured_bacterium	0.000486808	0.000723589	0	0	0	0	0	0	0	0	0	0	0	0	0	0	0	0	0	0
d__Bacteria;p__Cyanobacteria;c__Cyanobacteriia;o__Chloroplast;f__Chloroplast;g__Chloroplast;s__uncultured_marine	0.000486808	0.000542692	0	0	0.000291971	0	0.000202265	0	0	0	0	0	0	0	0	0	0	0	0	0
d__Bacteria;p__Proteobacteria;c__Alphaproteobacteria;o__Puniceispirillales;f__SAR116_clade;g__SAR116_clade;s__uncultured_bacterium	0.000486808	0.000452243	0	0	0	0	0	0	0	0	0	0	0	0	0	0	0	0	0	0
d__Bacteria;p__Bdellovibrionota;c__Bdellovibrionia;o__Bdellovibrionales;f__Bdellovibrionaceae;g__OM27_clade;s__uncultured_delta	0.000486808	0.000361795	0	0	0	0	0	0	0	0	0	0	0.000118259	0	0	0	0	0	0	0
d__Bacteria;p__Bacteroidota;c__Bacteroidia;o__Chitinophagales;f__Saprospiraceae;g__uncultured;__	0.000486808	9.04486e-05	0.000229253	0	0	0	0	0.000202265	0.000129534	0.000343603	0.000591296	0.000790603	0.000946074	0.00030426	0.00577844	0.00380006	0.00406234	0.00369496	0.00710096	0.00220459
d__Bacteria;p__Planctomycetota;c__Phycisphaerae;o__Phycisphaerales;f__Phycisphaeraceae;g__CL500-3;s__uncultured_Phycisphaeraceae	0.000486808	0.000180897	0	0	0	0	0.000202265	0	0	0.000114534	0	0.000112943	0	0	0	0	8.2905e-05	0	0.000154369	0
d__Bacteria;p__Proteobacteria;c__Alphaproteobacteria;o__Defluviicoccales;f__uncultured;g__uncultured;__	0.000486808	9.04486e-05	0	0	0	0	0	0.000202265	0.000129534	0	0	0.000225887	0	0	0	0	0	0	0	0
d__Bacteria;p__Planctomycetota;c__Planctomycetes;o__Pirellulales;f__Pirellulaceae;__;__	0.000389446	0.000452243	0.00183402	0.003245	0.00116788	0.00232784	0.00161812	0.00161812	0.00129534	0.00171802	0.00212867	0.00169415	0.00201041	0.0010142	0.00445765	0.00394621	0.00207262	0.00205276	0.00509416	0.0026455
d__Bacteria;p__Proteobacteria;c__Alphaproteobacteria;o__Rhodobacterales;f__Rhodobacteraceae;g__Actibacterium;s__Actibacterium_atlanticum	0.000389446	0.00452243	0	0	0	0	0	0	0.000518135	0	0.000236518	0.00169415	0.000473037	0.00020284	0	0.000146156	0	0.000307913	0.000154369	0
d__Bacteria;p__Marinimicrobia_(SAR406_clade);c__Marinimicrobia_(SAR406_clade);o__Marinimicrobia_(SAR406_clade);f__Marinimicrobia_(SAR406_clade);g__Marinimicrobia_(SAR406_clade);s__unidentified_marine	0.000389446	0.000361795	0.000687758	0.0016225	0.000875912	0.000387973	0.00141586	0.00161812	0.000518135	0.000572672	0.000946074	0.000790603	0.000236518	0.00030426	0.000330196	0.00116925	0	0.000102638	0.000771843	0.000330688
d__Bacteria;p__Verrucomicrobiota;c__Verrucomicrobiae;o__Opitutales;f__Puniceicoccaceae;g__MB11C04_marine_group;__	0.000389446	0.000452243	0	0	0	0	0	0	0	0	0	0.000112943	0.000118259	0	0	0	0	0	0	0
d__Bacteria;p__Bacteroidota;c__Bacteroidia;o__Flavobacteriales;f__NS9_marine_group;g__NS9_marine_group;s__uncultured_Flavobacteriales	0.000389446	0.000361795	0	0	0	0	0	0	0	0	0	0	0	0	0	0	0	0	0	0
d__Bacteria;p__Proteobacteria;c__Gammaproteobacteria;o__KI89A_clade;f__KI89A_clade;g__KI89A_clade;s__uncultured_bacterium	0.000389446	0.000271346	0	0	0	0	0	0	0	0.000229069	0	0	0	0	0	0	0	0	0.000154369	0
d__Bacteria;p__Proteobacteria;c__Alphaproteobacteria;o__Puniceispirillales;f__SAR116_clade;g__SAR116_clade;s__alpha_proteobacterium	0.000389446	0.000180897	0	0	0	0	0	0	0	0	0	0	0	0	0	0	0	0	0	0
d__Bacteria;p__SAR324_clade(Marine_group_B);c__SAR324_clade(Marine_group_B);o__SAR324_clade(Marine_group_B);f__SAR324_clade(Marine_group_B);g__SAR324_clade(Marine_group_B);s__uncultured_bacterium	0.000389446	0.000180897	0	0	0	0	0	0	0	0	0	0	0	0	0	0	0	0	0	0
d__Bacteria;p__Proteobacteria;c__Alphaproteobacteria;o__Rickettsiales;f__S25-593;g__S25-593;s__uncultured_marine	0.000389446	0.000180897	0	0	0	0	0	0	0	0	0	0	0	0	0	0	0	0	0	0
d__Bacteria;p__Bacteroidota;c__Bacteroidia;o__Flavobacteriales;f__Flavobacteriaceae;g__Flavobacterium;__	0.000389446	9.04486e-05	0	0	0.00116788	0	0	0	0.000388601	0.000229069	0.00141911	0.000903546	0.00106433	0.000507099	0.000165098	0.000438468	0.000248715	0.000513189	0.000308737	0.000661376
d__Bacteria;p__Bacteroidota;c__Bacteroidia;o__Chitinophagales;f__uncultured;g__uncultured;s__uncultured_Bacteroidetes	0.000389446	9.04486e-05	0	0	0	0	0	0	0	0	0	0	0	0	0	0	0	0	0	0
d__Bacteria;p__Bacteroidota;c__Bacteroidia;o__Flavobacteriales;f__NS9_marine_group;g__NS9_marine_group;s__uncultured_bacterium	0.000389446	9.04486e-05	0	0	0	0	0	0	0	0	0	0	0	0	0	0	0	0	0	0
d__Bacteria;p__Bdellovibrionota;c__Bdellovibrionia;o__Bdellovibrionales;f__Bdellovibrionaceae;g__OM27_clade;s__unidentified_marine	0.000389446	0	0	0	0	0	0	0	0	0	0	0	0	0	0	0	0	0	0	0
d__Bacteria;p__Planctomycetota;c__Phycisphaerae;o__Phycisphaerales;f__Phycisphaeraceae;__;__	0.000292085	0.00117583	0.00229253	0.00189292	0	0.000775946	0.000404531	0.00101133	0.000388601	0.000458138	0.000709555	0.000903546	0.000709555	0.000608519	0.00132079	0.000584624	0.000414525	0.00102638	0.000926212	0.000110229
d__Bacteria;p__Proteobacteria;c__Alphaproteobacteria;o__Acetobacterales;f__Acetobacteraceae;__;__	0.000292085	0	0.00160477	0.000540833	0.000583942	0.000581959	0	0	0.000259067	0	0	0	0	0	0	0.000146156	0	0	0	0
d__Bacteria;p__Bdellovibrionota;c__Bdellovibrionia;o__Bacteriovoracales;f__Bacteriovoracaceae;g__Peredibacter;__	0.000292085	9.04486e-05	0.000458505	0.000811249	0.000291971	0.000581959	0.00121359	0	0.000777202	0.000572672	0.000236518	0.000903546	0.000709555	0.00040568	0.000165098	0.000146156	0.000580335	0.000102638	0.000771843	0.000771605
d__Bacteria;p__Proteobacteria;c__Alphaproteobacteria;o__SAR11_clade;f__Clade_I;g__Clade_Ia;s__uncultured_Bacteroidetes	0.000292085	0.000994935	0	0	0	0	0	0	0	0	0	0	0	0	0	0	0	0	0	0
d__Bacteria;p__Desulfobacterota;c__Desulfuromonadia;o__PB19;f__PB19;g__PB19;s__uncultured_marine	0.000292085	0.000723589	0	0	0	0	0	0.000202265	0.000388601	0	0	0.000225887	0.000118259	0	0.000165098	0	8.2905e-05	0.000102638	0.000154369	0
d__Bacteria;p__Proteobacteria;c__Alphaproteobacteria;o__Rhodospirillales;f__AEGEAN-169_marine_group;g__AEGEAN-169_marine_group;s__uncultured_Alphaproteobacteria	0.000292085	0.000361795	0	0.000270416	0	0.000193986	0	0.000202265	0	0	0	0	0	0	0	0	0	0	0	0
d__Bacteria;p__Verrucomicrobiota;c__Verrucomicrobiae;o__Opitutales;f__Puniceicoccaceae;g__Lentimonas;s__seawater_metagenome	0.000292085	0.000542692	0	0	0	0	0	0	0	0	0	0	0	0	0	0	0	0	0	0
d__Bacteria;p__Bacteroidota;c__Bacteroidia;o__Flavobacteriales;f__NS7_marine_group;g__NS7_marine_group;__	0.000292085	0.000452243	0	0	0	0	0	0.000809061	0.000129534	0	0	0.000225887	0.000118259	0	0	0.000438468	8.2905e-05	0.000307913	0	0
d__Bacteria;p__Bacteroidota;c__Bacteroidia;o__Flavobacteriales;f__NS9_marine_group;g__NS9_marine_group;s__uncultured_marine	0.000292085	0.000452243	0	0	0	0	0	0	0	0	0	0	0	0	0	0	0	0	0	0
d__Bacteria;p__Proteobacteria;c__Alphaproteobacteria;o__SAR11_clade;f__Clade_III;g__Clade_III;s__alpha_proteobacterium	0.000292085	0.000452243	0	0	0	0	0	0	0	0	0	0	0	0	0	0	0	0	0	0
d__Bacteria;p__Proteobacteria;c__Alphaproteobacteria;o__SAR11_clade;f__Clade_IV;g__Clade_IV;__	0.000292085	0.000271346	0	0	0	0	0	0	0	0.000114534	0	0	0.000118259	0	0	0.000146156	0	0	0	0
d__Bacteria;p__Patescibacteria;c__Parcubacteria;o__Candidatus_Kaiserbacteria;f__Candidatus_Kaiserbacteria;g__Candidatus_Kaiserbacteria;s__uncultured_bacterium	0.000292085	0.000271346	0	0	0	0	0.000202265	0	0	0	0	0	0	0	0	0	0	0	0.000154369	0
d__Bacteria;p__Proteobacteria;c__Alphaproteobacteria;o__Rhodobacterales;f__Rhodobacteraceae;g__uncultured;s__unidentified_marine	0.000292085	0.000271346	0	0	0	0	0	0	0	0	0	0	0	0	0	0	8.2905e-05	0	0	0
d__Bacteria;p__Actinobacteriota;c__Actinobacteria;o__PeM15;f__PeM15;g__PeM15;__	0.000292085	0.000271346	0	0	0	0	0	0	0	0	0	0	0	0	0	0	0	0	0	0
d__Bacteria;p__Proteobacteria;c__Alphaproteobacteria;o__Rhodobacterales;f__Rhodobacteraceae;g__Paracoccus;__	0.000292085	0.000180897	0	0	0	0	0.000202265	0	0	0	0.000236518	0.000225887	0.000118259	0	0.000495295	0	0	0	0	0
d__Bacteria;p__Bacteroidota;c__Bacteroidia;o__Flavobacteriales;f__Flavobacteriaceae;g__Tenacibaculum;__	0.000292085	0.000180897	0	0	0	0	0	0	0	0	0	0.000112943	0	0	0	0	0	0	0	0
d__Bacteria;p__Proteobacteria;c__Alphaproteobacteria;o__Rickettsiales;f__S25-593;g__S25-593;s__metagenome	0.000292085	0.000180897	0	0	0	0	0	0	0	0	0	0	0	0	0	0	0	0	0	0
d__Bacteria;p__Actinobacteriota;c__Acidimicrobiia;o__Actinomarinales;f__Actinomarinaceae;g__Candidatus_Actinomarina;s__uncultured_marine	0.000292085	9.04486e-05	0	0	0	0	0	0	0	0	0	0	0	0	0	0	0	0	0	0
d__Bacteria;p__Proteobacteria;c__Alphaproteobacteria;o__Puniceispirillales;f__SAR116_clade;g__SAR116_clade;s__SAR116_cluster	0.000292085	9.04486e-05	0	0	0	0	0	0	0	0	0	0	0	0	0	0	0	0	0	0
d__Bacteria;p__Proteobacteria;c__Alphaproteobacteria;o__SAR11_clade;f__Clade_I;g__Clade_Ib;s__unidentified_marine	0.000292085	9.04486e-05	0	0	0	0	0	0	0	0	0	0	0	0	0	0	0	0	0	0
d__Bacteria;p__Cyanobacteria;c__Cyanobacteriia;o__Chloroplast;f__Chloroplast;g__Chloroplast;s__uncultured_Cryptomonadaceae	0.000292085	0	0	0	0	0	0	0	0.000129534	0	0	0	0	0	0	0	0	0	0	0
d__Bacteria;p__Bacteroidota;c__Bacteroidia;o__Flavobacteriales;f__Flavobacteriaceae;g__Mesonia;s__uncultured_bacterium	0.000292085	0	0	0	0	0	0	0	0	0	0	0	0	0	0	0	0	0	0	0
d__Bacteria;p__Bacteroidota;c__Bacteroidia;o__Flavobacteriales;f__Flavobacteriaceae;g__NS5_marine_group;s__uncultured_Flavobacteriaceae	0.000292085	0	0	0	0	0	0	0	0	0	0	0	0	0	0	0	0	0	0	0
d__Bacteria;p__Proteobacteria;c__Alphaproteobacteria;o__Rhodobacterales;f__Rhodobacteraceae;g__Seohaeicola;__	0.000292085	0	0	0	0	0	0	0	0	0	0	0	0	0	0	0	0	0	0	0
d__Bacteria;p__Proteobacteria;c__Alphaproteobacteria;o__SAR11_clade;f__Clade_I;g__Clade_Ia;s__alpha_proteobacterium	0.000292085	0	0	0	0	0	0	0	0	0	0	0	0	0	0	0	0	0	0	0
d__Bacteria;p__Proteobacteria;c__Alphaproteobacteria;o__Rhodospirillales;f__AEGEAN-169_marine_group;g__AEGEAN-169_marine_group;__	0.000194723	0	0.0628152	0.085722	0.0467153	0.0486906	0.072411	0.038835	0.000518135	0.000114534	0.00130085	0.000564717	0.000236518	0.00030426	0.000330196	0.000146156	0.00033162	0.000410551	0.000154369	0.000110229
d__Bacteria;p__Proteobacteria;c__Gammaproteobacteria;o__Burkholderiales;__;__;__	0.000194723	9.04486e-05	0.00366804	0.00648999	0.0221898	0.0071775	0.00970874	0.0210356	0.00919689	0.00836101	0.00473037	0.00609894	0.00709555	0.0134888	0.00462275	0.00847705	0.00290167	0.00728728	0.00555727	0.0110229
d__Bacteria;p__Proteobacteria;c__Alphaproteobacteria;o__Rhodobacterales;f__Rhodobacteraceae;g__Rhodovulum;s__uncultured_bacterium	0.000194723	0.00497467	0	0	0	0	0	0	0	0	0	0	0	0	0	0	0	0	0	0
d__Bacteria;p__Marinimicrobia_(SAR406_clade);c__Marinimicrobia_(SAR406_clade);o__Marinimicrobia_(SAR406_clade);f__Marinimicrobia_(SAR406_clade);g__Marinimicrobia_(SAR406_clade);s__uncultured_bacterium	0.000194723	9.04486e-05	0.00160477	0.00108167	0.00145985	0.000775946	0.00182039	0.00182039	0.000518135	0	0.000591296	0.00067766	0.000827815	0.00020284	0.000495295	0.00190003	0.00016581	0.000410551	0.000617475	0.000330688
d__Bacteria;p__Proteobacteria;c__Gammaproteobacteria;o__Alteromonadales;f__Marinobacteraceae;g__Marinobacter;__	0.000194723	9.04486e-05	0.00183402	0.000540833	0.00175182	0.00116392	0.000809061	0.00202265	0.00932642	0.0224487	0.0240066	0.0372713	0.0363056	0.0178499	0.0107314	0.00613856	0.00381363	0.0046187	0.0145107	0.00473986
d__Bacteria;p__Bacteroidota;c__Bacteroidia;o__Flavobacteriales;f__Flavobacteriaceae;g__Formosa;__	0.000194723	0.000994935	0	0	0	0	0	0	0	0	0	0	0	0	0	0	0	0	0	0
d__Bacteria;p__Actinobacteriota;c__Actinobacteria;o__Corynebacteriales;f__Mycobacteriaceae;g__Mycobacterium;__	0.000194723	0	0	0.000811249	0	0	0	0	0.000388601	0.000801741	0.00165563	0.00237181	0.00189215	0.000811359	0.00363216	0.00175387	0.00124357	0.0016422	0.00262427	0.00154321
d__Bacteria;p__Proteobacteria;c__Alphaproteobacteria;o__Caulobacterales;f__Caulobacteraceae;g__Phenylobacterium;s__uncultured_bacterium	0.000194723	0	0.000229253	0.000540833	0	0	0	0.000404531	0.000259067	0	0	0	0.000236518	0	0	0.000292312	0.00016581	0.000307913	0	0
d__Bacteria;p__Planctomycetota;c__Planctomycetes;o__Pirellulales;f__Pirellulaceae;g__Rubripirellula;s__uncultured_bacterium	0.000194723	0.00063314	0	0	0	0	0	0	0	0	0	0	0	0	0	0	0	0	0	0
d__Bacteria;p__Planctomycetota;c__Planctomycetes;o__Pirellulales;f__Pirellulaceae;g__uncultured;s__uncultured_marine	0.000194723	9.04486e-05	0	0.000540833	0	0.000387973	0	0	0.000259067	0	0.000118259	0.000451773	0.000354778	0	0.000165098	0.000146156	0	0	0.000308737	0
d__Bacteria;p__Margulisbacteria;c__Margulisbacteria;o__Margulisbacteria;f__Margulisbacteria;g__Margulisbacteria;s__uncultured_bacterium	0.000194723	9.04486e-05	0.000229253	0.000270416	0.000291971	0.000387973	0	0.000606796	0	0	0	0.000225887	0.000118259	0	0	0	0	0	0	0
d__Bacteria;p__Proteobacteria;c__Gammaproteobacteria;o__Coxiellales;f__Coxiellaceae;g__Coxiella;__	0.000194723	0.000542692	0	0	0	0.000193986	0	0	0	0	0	0.000112943	0	0.00010142	0	0.000146156	8.2905e-05	0	0	0
d__Bacteria;p__Proteobacteria;c__Alphaproteobacteria;o__Rhodospirillales;f__Magnetospiraceae;g__uncultured;__	0.000194723	0.000271346	0.000229253	0	0.000583942	0	0	0.000202265	0.000518135	0.000687207	0.000591296	0.000903546	0.00106433	0.000507099	0.000495295	0	0	0	0.000154369	0.000220459
d__Bacteria;p__Planctomycetota;c__Planctomycetes;o__Pirellulales;f__Pirellulaceae;g__Blastopirellula;s__uncultured_bacterium	0.000194723	0.000361795	0	0	0	0	0	0	0	0	0	0	0	0	0	0	0	0	0	0
d__Bacteria;p__Bacteroidota;c__Bacteroidia;o__Chitinophagales;f__uncultured;g__uncultured;s__uncultured_Sphingobacteriia	0.000194723	0.000361795	0	0	0	0	0	0	0	0	0	0	0	0	0	0	0	0	0	0
d__Bacteria;p__Proteobacteria;c__Alphaproteobacteria;o__Rhodospirillales;f__AEGEAN-169_marine_group;g__AEGEAN-169_marine_group;s__metagenome	0.000194723	0.000271346	0	0	0	0	0	0	0	0	0	0	0	0	0	0	0	0	0	0
d__Bacteria;p__Proteobacteria;c__Gammaproteobacteria;o__SAR86_clade;f__SAR86_clade;g__SAR86_clade;s__unidentified_marine	0.000194723	0.000271346	0	0	0	0	0	0	0	0	0	0	0	0	0	0	0	0	0	0
d__Bacteria;p__Planctomycetota;c__Planctomycetes;o__Pirellulales;f__Pirellulaceae;g__Blastopirellula;s__uncultured_planctomycete	0.000194723	0	0	0.000270416	0	0	0	0	0	0	0.000118259	0	0	0	0	0	0	0	0	0
d__Bacteria;p__Desulfobacterota;c__uncultured;o__uncultured;f__uncultured;g__uncultured;__	0.000194723	0	0	0.000270416	0	0	0	0	0	0	0	0	0	0	0	0	0	0	0	0.000110229
d__Bacteria;p__Actinobacteriota;c__Actinobacteria;o__Micrococcales;f__Microbacteriaceae;g__Microbacterium;__	0.000194723	0	0.000229253	0	0	0	0	0	0.000777202	0.00103081	0.00437559	0.000790603	0.000118259	0.0015213	0.00264157	0.00160772	0.00082905	0.00112902	0.00216116	0.000661376
d__Bacteria;p__Proteobacteria;c__Alphaproteobacteria;o__Rhizobiales;f__Hyphomicrobiaceae;__;__	0.000194723	0	0.000229253	0	0.000291971	0	0.000404531	0	0.000388601	0	0.000118259	0.000112943	0.000118259	0	0.000660393	0.000584624	0.000248715	0.000102638	0.000617475	0.000220459
d__Bacteria;p__Planctomycetota;c__OM190;o__OM190;f__OM190;g__OM190;s__marine_metagenome	0.000194723	0	0.000229253	0	0.00145985	0	0.000202265	0.000606796	0	0	0.000118259	0.000112943	0	0	0	0	0	0.000102638	0.000617475	0
d__Bacteria;p__Proteobacteria;c__Alphaproteobacteria;o__Puniceispirillales;f__SAR116_clade;g__Candidatus_Puniceispirillum;s__uncultured_Rhodospirillales	0.000194723	0.000180897	0	0	0	0	0	0	0	0	0	0	0	0	0	0	0	0	0	0
d__Bacteria;p__Bacteroidota;c__Bacteroidia;o__Flavobacteriales;f__Cryomorphaceae;g__uncultured;s__uncultured_Flavobacteriia	0.000194723	0.000180897	0	0	0	0	0	0	0	0	0	0	0	0	0	0	0	0	0	0
d__Bacteria;p__Proteobacteria;c__Gammaproteobacteria;o__Vibrionales;f__Vibrionaceae;g__uncultured;s__Paraphotobacterium_marinum	0.000194723	9.04486e-05	0	0	0.000291971	0	0	0	0	0.000114534	0	0.000112943	0	0	0	0.000146156	8.2905e-05	0	0.000308737	0.000110229
d__Bacteria;p__Bdellovibrionota;c__Oligoflexia;o__Oligoflexales;f__uncultured;g__uncultured;s__uncultured_bacterium	0.000194723	9.04486e-05	0	0	0	0	0	0.000202265	0	0	0	0	0	0	0	0	0	0	0	0
d__Bacteria;p__Acidobacteriota;c__Thermoanaerobaculia;o__Thermoanaerobaculales;f__Thermoanaerobaculaceae;g__Subgroup_10;s__uncultured_bacterium	0.000194723	9.04486e-05	0	0	0	0	0	0	0	0	0	0	0	0	0	0	0	0	0	0
d__Bacteria;p__Proteobacteria;c__Gammaproteobacteria;o__Ectothiorhodospirales;f__Ectothiorhodospiraceae;g__uncultured;s__marine_metagenome	0.000194723	9.04486e-05	0	0	0	0	0	0	0	0	0	0	0	0	0	0	0	0	0	0
d__Bacteria;p__Patescibacteria;c__Gracilibacteria;o__Gracilibacteria;f__Gracilibacteria;g__Gracilibacteria;s__uncultured_bacterium	0.000194723	9.04486e-05	0	0	0	0	0	0	0	0	0	0	0	0	0	0	0	0	0	0
d__Bacteria;p__Patescibacteria;c__Gracilibacteria;o__Candidatus_Peregrinibacteria;f__Candidatus_Peregrinibacteria;g__Candidatus_Peregrinibacteria;s__uncultured_bacterium	0.000194723	9.04486e-05	0	0	0	0	0	0	0	0	0	0	0	0	0	0	0	0	0	0
d__Bacteria;p__Proteobacteria;c__Gammaproteobacteria;o__Cellvibrionales;f__Porticoccaceae;g__SAR92_clade;s__uncultured_bacterium	0.000194723	9.04486e-05	0	0	0	0	0	0	0	0	0	0	0	0	0	0	0	0	0	0
d__Bacteria;p__Dependentiae;c__Babeliae;o__Babeliales;f__Babeliaceae;g__Babeliaceae;s__uncultured_bacterium	0.000194723	9.04486e-05	0	0	0	0	0	0	0	0	0	0	0	0	0	0	0	0	0	0
d__Bacteria;p__Proteobacteria;c__Alphaproteobacteria;o__Rhodobacterales;f__Rhodobacteraceae;g__Ascidiaceihabitans;__	0.000194723	0	0	0	0	0	0	0	0	0.000114534	0	0.000112943	0	0.00010142	0	0	8.2905e-05	0	0	0.000110229
d__Bacteria;p__Bacteroidota;c__Bacteroidia;o__Cytophagales;f__Cyclobacteriaceae;g__Reichenbachiella;s__uncultured_Flexibacteraceae	0.000194723	0	0	0	0	0	0	0	0	0	0	0	0	0	0.000165098	0	0	0	0	0
d__Bacteria;p__Bacteroidota;c__Bacteroidia;o__Flavobacteriales;f__Flavobacteriaceae;g__uncultured;s__uncultured_Flavobacteriales	0.000194723	0	0	0	0	0	0	0	0	0	0	0	0	0	0	0	0	0	0	0
d__Bacteria;p__Firmicutes;c__Bacilli;o__Lactobacillales;f__Streptococcaceae;g__Lactococcus;s__Lactococcus_piscium	0.000194723	0	0	0	0	0	0	0	0	0	0	0	0	0	0	0	0	0	0	0
d__Bacteria;p__Myxococcota;c__Myxococcia;o__Myxococcales;f__Myxococcaceae;g__P3OB-42;s__uncultured_bacterium	0.000194723	0	0	0	0	0	0	0	0	0	0	0	0	0	0	0	0	0	0	0
d__Bacteria;p__Patescibacteria;c__ABY1;o__Candidatus_Falkowbacteria;f__Candidatus_Falkowbacteria;g__Candidatus_Falkowbacteria;s__uncultured_bacterium	0.000194723	0	0	0	0	0	0	0	0	0	0	0	0	0	0	0	0	0	0	0
d__Bacteria;p__Proteobacteria;c__Gammaproteobacteria;o__KI89A_clade;f__KI89A_clade;g__KI89A_clade;s__uncultured_marine	0.000194723	0	0	0	0	0	0	0	0	0	0	0	0	0	0	0	0	0	0	0
d__Bacteria;p__Proteobacteria;c__Alphaproteobacteria;o__Parvibaculales;f__PS1_clade;g__PS1_clade;__	0.000194723	0	0	0	0	0	0	0	0	0	0	0	0	0	0	0	0	0	0	0
d__Bacteria;p__Verrucomicrobiota;c__Verrucomicrobiae;o__Opitutales;f__Puniceicoccaceae;g__Coraliomargarita;s__uncultured_Puniceicoccaceae	0.000194723	0	0	0	0	0	0	0	0	0	0	0	0	0	0	0	0	0	0	0
d__Bacteria;p__Proteobacteria;c__Gammaproteobacteria;o__Coxiellales;f__Coxiellaceae;g__Coxiella;s__uncultured_marine	0.000194723	0	0	0	0	0	0	0	0	0	0	0	0	0	0	0	0	0	0	0
d__Bacteria;p__Cyanobacteria;c__Cyanobacteriia;o__Chloroplast;f__Chloroplast;g__Chloroplast;s__Micromonas_commoda	0.000194723	0	0	0	0	0	0	0	0	0	0	0	0	0	0	0	0	0	0	0
d__Bacteria;p__WPS-2;c__WPS-2;o__WPS-2;f__WPS-2;g__WPS-2;s__marine_metagenome	0.000194723	0	0	0	0	0	0	0	0	0	0	0	0	0	0	0	0	0	0	0
d__Bacteria;p__SAR324_clade(Marine_group_B);c__SAR324_clade(Marine_group_B);o__SAR324_clade(Marine_group_B);f__SAR324_clade(Marine_group_B);g__SAR324_clade(Marine_group_B);__	9.73615e-05	0	0.0469968	0.0294754	0.0189781	0.0192047	0.0210356	0.0378236	0.0124352	0.00824648	0.0114711	0.0273323	0.010052	0.00750507	0.0155192	0.031862	0.00555463	0.00677409	0.00910775	0.00694444
d__Bacteria;p__Actinobacteriota;c__Acidimicrobiia;o__Microtrichales;f__Microtrichaceae;g__Sva0996_marine_group;__	9.73615e-05	0.000180897	0.0130674	0.0256896	0.0125547	0.014355	0.0141586	0.0254854	0.00453368	0.00939182	0.0083964	0.0249605	0.0105251	0.0100406	0.0181608	0.00613856	0.0116067	0.0148825	0.0157456	0.0116843
d__Bacteria;p__Actinobacteriota;__;__;__;__;__	9.73615e-05	0.000271346	0.00366804	0.0140617	0.0122628	0.00834142	0.00546117	0.0165858	0.00336788	0.00595579	0.009579	0.0163768	0.00934248	0.00567951	0.010071	0.00496931	0.00696402	0.0101611	0.0131213	0.00628307
d__Bacteria;p__Planctomycetota;c__OM190;o__OM190;f__OM190;g__OM190;__	9.73615e-05	0	0.00275103	0.00189292	0.00233577	0.0013579	0.00161812	0.00283172	0.000518135	0.000687207	0.00141911	0.00101649	0.00189215	0.00040568	0.00363216	0.00263081	0.00107776	0.00133429	0.00231553	0.00143298
d__Bacteria;p__Planctomycetota;c__Phycisphaerae;o__Phycisphaerales;f__Phycisphaeraceae;g__SM1A02;__	9.73615e-05	9.04486e-05	0.00206327	0.00189292	0.000291971	0.00116392	0	0.00101133	0.00401554	0.00515405	0.00626774	0.0101649	0.00756859	0.00395538	0.00561334	0.00306928	0.00157519	0.00246331	0.00355048	0.00154321
d__Bacteria;p__Myxococcota;c__Myxococcia;o__Myxococcales;f__Myxococcaceae;g__P3OB-42;__	9.73615e-05	0	0.00206327	0.00135208	0.000291971	0.000581959	0.00121359	0.00101133	0.000388601	0.000343603	0.000473037	0.00180709	0.000709555	0.00020284	0.000330196	0.00160772	0	0.000513189	0.000463106	0.000110229
d__Bacteria;p__Proteobacteria;c__Gammaproteobacteria;o__Burkholderiales;f__Oxalobacteraceae;g__Massilia;__	9.73615e-05	0	0.00206327	0.000270416	0.00379562	0.000193986	0.00141586	0.00141586	0.000777202	0.000114534	0.00106433	0.000564717	0.000827815	0.00020284	0.000165098	0.00073078	0.00016581	0.000615827	0.000771843	0.000440917
d__Bacteria;p__Proteobacteria;c__Alphaproteobacteria;o__Rhizobiales;__;__;__	9.73615e-05	0	0.000917011	0.00135208	0.00408759	0.00193986	0.00101133	0.00303398	0.0011658	0.000572672	0.00177389	0.00225887	0.00189215	0.0010142	0.0102361	0.0059924	0.00530592	0.00554244	0.0128126	0.00573192
d__Bacteria;p__Proteobacteria;c__Alphaproteobacteria;o__Sphingomonadales;f__Sphingomonadaceae;g__Erythrobacter;__	9.73615e-05	0.00208032	0	0	0	0.000193986	0	0	0.000906736	0.00103081	0.000591296	0.000790603	0.000591296	0.00314402	0.000495295	0.00102309	0.00116067	0.000615827	0.00108058	0.00154321
d__Bacteria;p__Proteobacteria;c__Gammaproteobacteria;o__Alteromonadales;__;__;__	9.73615e-05	9.04486e-05	0.000687758	0	0.000583942	0.0013579	0	0.00101133	0	0.000229069	0.000473037	0.000225887	0.000118259	0.00010142	0	0	0.00215553	0.000102638	0.000308737	0.000110229
d__Bacteria;p__Verrucomicrobiota;c__Lentisphaeria;o__Lentisphaerales;f__Lentisphaeraceae;g__Lentisphaera;s__uncultured_bacterium	9.73615e-05	0.000271346	0.000229253	0.000270416	0.000875912	0.000581959	0.000202265	0.000202265	0	0.000114534	0.000236518	0.00033883	0	0.00010142	0	0.000292312	8.2905e-05	0	0.000154369	0
d__Bacteria;p__Proteobacteria;c__Gammaproteobacteria;o__Oceanospirillales;__;__;__	9.73615e-05	0	0.000229253	0.000540833	0	0.000387973	0.000404531	0.000404531	0	0.000114534	0.000236518	0.00033883	0.000591296	0.00020284	0.000330196	0.000438468	0.00016581	0.000102638	0.000463106	0.000330688
d__Bacteria;p__Proteobacteria;c__Gammaproteobacteria;o__Pseudomonadales;f__Moraxellaceae;g__Acinetobacter;s__proteobacterium_symbiont	9.73615e-05	0.000361795	0	0.000270416	0	0	0	0	0.000388601	0.000114534	0.000236518	0	0.000236518	0.00020284	0	0.000292312	0	0.000205276	0	0.000110229
d__Bacteria;p__Desulfobacterota;c__Desulfuromonadia;o__PB19;f__PB19;g__PB19;__	9.73615e-05	9.04486e-05	0.000229253	0.000270416	0	0.000193986	0.000202265	0.000404531	0	0	0.000709555	0.000225887	0.000118259	0	0.000330196	0	0	0	0	0
d__Bacteria;p__Bacteroidota;c__Bacteroidia;o__Flavobacteriales;f__Weeksellaceae;g__Chryseobacterium;__	9.73615e-05	0.000271346	0.000229253	0	0	0	0.000202265	0.000809061	0.0423575	0.00996449	0.00815989	0.0105037	0.00981552	0.00365112	0.00709922	0.0100848	0.00721273	0.00626091	0.0078728	0.00749559
d__Bacteria;p__Proteobacteria;c__Alphaproteobacteria;o__SAR11_clade;f__Clade_II;g__Clade_II;s__unidentified_marine	9.73615e-05	0.000271346	0.000229253	0	0	0	0	0	0	0	0	0	0	0	0	0.000146156	8.2905e-05	0	0	0
d__Bacteria;p__Proteobacteria;c__Alphaproteobacteria;o__Reyranellales;f__Reyranellaceae;g__Reyranella;__	9.73615e-05	0	0.000458505	0	0	0.000775946	0	0	0.000259067	0.000229069	0.000118259	0	0	0	0	0.000146156	0	0.000102638	0	0.000330688
d__Bacteria;p__Bacteroidota;c__Bacteroidia;o__Cytophagales;f__Cyclobacteriaceae;g__uncultured;__	9.73615e-05	9.04486e-05	0	0.000270416	0	0	0	0	0	0	0	0	0	0	0.000165098	0	0	0	0.000154369	0
d__Bacteria;p__Planctomycetota;c__BD7-11;o__BD7-11;f__BD7-11;g__BD7-11;s__uncultured_bacterium	9.73615e-05	9.04486e-05	0.000229253	0	0.000875912	0.000581959	0	0.000606796	0	0.000114534	0	0	0	0	0	0	0	0	0	0
d__Bacteria;p__Proteobacteria;c__Gammaproteobacteria;o__Cellvibrionales;f__Halieaceae;__;__	9.73615e-05	9.04486e-05	0.000229253	0	0	0	0	0	0	0.000343603	0	0.000112943	0.000118259	0	0	0	0.00016581	0.000102638	0.000154369	0
d__Bacteria;p__Bacteroidota;c__Bacteroidia;o__Cytophagales;f__Cyclobacteriaceae;g__Marinoscillum;__	9.73615e-05	0.000271346	0	0	0	0.000193986	0	0	0.000259067	0.000114534	0.000118259	0.000112943	0.000236518	0	0.000330196	0	0	0	0	0
d__Bacteria;p__Proteobacteria;c__Alphaproteobacteria;o__Rhodobacterales;f__Rhodobacteraceae;g__Maritimibacter;s__Maritimibacter_alkaliphilus	9.73615e-05	0.000271346	0	0	0	0	0	0	0	0.000229069	0	0.000112943	0.000118259	0	0	0	0	0.000102638	0.000154369	0
d__Bacteria;p__Actinobacteriota;c__Acidimicrobiia;o__Microtrichales;f__Ilumatobacteraceae;g__uncultured;s__unidentified_marine	9.73615e-05	0.000271346	0	0	0	0	0	0	0	0	0	0	0	0	0	0	0	0.000102638	0	0
d__Bacteria;p__Cyanobacteria;c__Cyanobacteriia;o__Chloroplast;f__Chloroplast;g__Chloroplast;s__marine_metagenome	9.73615e-05	0.000271346	0	0	0	0	0	0	0	0	0	0	0	0	0	0	0	0	0	0
d__Bacteria;p__Proteobacteria;c__Alphaproteobacteria;o__Rhodobacterales;f__Rhodobacteraceae;g__Confluentimicrobium;__	9.73615e-05	0.000271346	0	0	0	0	0	0	0	0	0	0	0	0	0	0	0	0	0	0
d__Bacteria;p__Bacteroidota;c__Bacteroidia;o__Flavobacteriales;f__Crocinitomicaceae;g__Fluviicola;__	9.73615e-05	0	0	0.000270416	0	0.000193986	0	0	0.000259067	0.000343603	0.000709555	0.00033883	0.000236518	0	0	0.000438468	8.2905e-05	0.000307913	0.000617475	0.000440917
d__Bacteria;p__Bdellovibrionota;c__Bdellovibrionia;o__Bdellovibrionales;f__Bdellovibrionaceae;g__Bdellovibrio;s__uncultured_bacterium	9.73615e-05	0	0	0.000270416	0.000291971	0	0	0	0	0	0	0	0	0	0	0	0	0	0	0
d__Bacteria;p__Proteobacteria;c__Gammaproteobacteria;o__Pseudomonadales;f__Moraxellaceae;g__Enhydrobacter;__	9.73615e-05	0	0.000229253	0	0	0.000193986	0.00101133	0.000606796	0.00492228	0.00377964	0.00697729	0.00293653	0.00189215	0.00537525	0.00495295	0.00277697	0.00596916	0.00174484	0.000463106	0.00330688
d__Bacteria;p__Planctomycetota;c__Planctomycetes;o__Planctomycetales;__;__;__	9.73615e-05	0	0.000229253	0	0	0.000193986	0	0.000606796	0.000518135	0.00137441	0.00177389	0.00384007	0.003193	0.00192698	0.00181608	0.000876937	0.00099486	0.00092374	0.00154369	0.00132275
d__Bacteria;p__Bacteroidota;c__Bacteroidia;o__Flavobacteriales;f__Flavobacteriaceae;g__Pseudofulvibacter;__	9.73615e-05	0	0.000229253	0	0	0.000193986	0	0	0	0.000114534	0	0.000112943	0.000118259	0	0	0.000292312	0	0.000102638	0.000154369	0.000110229
d__Bacteria;p__Planctomycetota;c__Phycisphaerae;o__Phycisphaerales;f__Phycisphaeraceae;g__CL500-3;__	9.73615e-05	0.000180897	0	0	0	0.000193986	0	0.000606796	0	0	0	0.000112943	0	0	0	0	8.2905e-05	0	0.000154369	0
d__Bacteria;p__Proteobacteria;c__Alphaproteobacteria;o__Thalassobaculales;f__Nisaeaceae;g__OM75_clade;__	9.73615e-05	0.000180897	0	0	0	0	0	0	0	0	0	0	0	0	0	0	0	0	0	0.000110229
d__Bacteria;p__Proteobacteria;c__Alphaproteobacteria;o__Parvibaculales;f__Parvibaculaceae;g__uncultured;s__uncultured_Alphaproteobacteria	9.73615e-05	0.000180897	0	0	0	0	0	0	0	0	0	0	0	0	0	0	0	0	0	0
d__Bacteria;p__Verrucomicrobiota;c__Verrucomicrobiae;o__Opitutales;f__Puniceicoccaceae;g__MB11C04_marine_group;s__uncultured_bacterium	9.73615e-05	0.000180897	0	0	0	0	0	0	0	0	0	0	0	0	0	0	0	0	0	0
d__Bacteria;p__Firmicutes;c__Bacilli;o__Lactobacillales;f__Listeriaceae;g__Brochothrix;__	9.73615e-05	0.000180897	0	0	0	0	0	0	0	0	0	0	0	0	0	0	0	0	0	0
d__Bacteria;p__Proteobacteria;c__Alphaproteobacteria;o__Rhodobacterales;f__Rhodobacteraceae;g__Rhodovulum;__	9.73615e-05	0.000180897	0	0	0	0	0	0	0	0	0	0	0	0	0	0	0	0	0	0
d__Bacteria;p__Proteobacteria;c__Alphaproteobacteria;o__Rhodospirillales;f__Magnetospiraceae;__;__	9.73615e-05	9.04486e-05	0	0	0	0.000193986	0	0.000202265	0.000259067	0.000343603	0.000236518	0.000903546	0.000709555	0.00020284	0.000495295	0.000146156	8.2905e-05	0.000205276	0.000308737	0.000110229
d__Bacteria;p__Proteobacteria;c__Alphaproteobacteria;o__Micavibrionales;__;__;__	9.73615e-05	9.04486e-05	0	0	0	0	0	0	0.000129534	0.000343603	0.000236518	0.000225887	0.00106433	0.00010142	0.000495295	0	8.2905e-05	0.000102638	0.000463106	0.000110229
d__Bacteria;p__Bdellovibrionota;c__Bdellovibrionia;o__Bacteriovoracales;f__Bacteriovoracaceae;g__uncultured;__	9.73615e-05	9.04486e-05	0	0	0	0.000193986	0.000606796	0.000404531	0	0.000343603	0	0.000225887	0	0	0.000330196	0.000146156	0	0	0.000154369	0
d__Bacteria;p__Proteobacteria;c__Alphaproteobacteria;o__Rhizobiales;f__Methyloligellaceae;g__uncultured;s__uncultured_Rhizobiales	9.73615e-05	9.04486e-05	0	0	0	0	0	0	0	0.000229069	0	0.000225887	0.000354778	0	0.000330196	0.000146156	0	0.000102638	0.000463106	0
d__Bacteria;p__Spirochaetota;c__Leptospirae;o__Leptospirales;f__Leptospiraceae;g__uncultured;__	9.73615e-05	9.04486e-05	0	0	0	0	0	0	0	0	0	0	0	0	0	0	0	0	0	0
d__Bacteria;p__Proteobacteria;c__Gammaproteobacteria;o__Oceanospirillales;f__Litoricolaceae;g__Litoricola;s__uncultured_bacterium	9.73615e-05	9.04486e-05	0	0	0	0	0	0	0	0	0	0	0	0	0	0	0	0	0	0
d__Bacteria;p__Proteobacteria;c__Alphaproteobacteria;o__Rhodospirillales;f__Magnetospiraceae;g__Magnetovibrio;__	9.73615e-05	9.04486e-05	0	0	0	0	0	0	0	0	0	0	0	0	0	0	0	0	0	0
d__Bacteria;p__Bacteroidota;c__Bacteroidia;o__Flavobacteriales;f__Flavobacteriaceae;g__Tenacibaculum;s__Flexibacter_sp.	9.73615e-05	9.04486e-05	0	0	0	0	0	0	0	0	0	0	0	0	0	0	0	0	0	0
d__Bacteria;p__Proteobacteria;c__Alphaproteobacteria;o__Rickettsiales;f__S25-593;g__S25-593;s__uncultured_Alphaproteobacteria	9.73615e-05	9.04486e-05	0	0	0	0	0	0	0	0	0	0	0	0	0	0	0	0	0	0
d__Bacteria;p__Bacteroidota;c__Bacteroidia;o__Flavobacteriales;f__Flavobacteriaceae;g__Pseudofulvibacter;s__uncultured_bacterium	9.73615e-05	9.04486e-05	0	0	0	0	0	0	0	0	0	0	0	0	0	0	0	0	0	0
d__Bacteria;p__Verrucomicrobiota;c__Verrucomicrobiae;o__Opitutales;f__Puniceicoccaceae;g__MB11C04_marine_group;s__marine_metagenome	9.73615e-05	9.04486e-05	0	0	0	0	0	0	0	0	0	0	0	0	0	0	0	0	0	0
d__Bacteria;p__Proteobacteria;c__Gammaproteobacteria;o__Burkholderiales;f__Nitrosomonadaceae;g__mle1-7;s__uncultured_bacterium	9.73615e-05	9.04486e-05	0	0	0	0	0	0	0	0	0	0	0	0	0	0	0	0	0	0
d__Bacteria;p__Proteobacteria;c__Gammaproteobacteria;o__Cellvibrionales;f__Porticoccaceae;g__SAR92_clade;__	9.73615e-05	9.04486e-05	0	0	0	0	0	0	0	0	0	0	0	0	0	0	0	0	0	0
d__Bacteria;p__Proteobacteria;c__Gammaproteobacteria;o__Gammaproteobacteria_Incertae_Sedis;f__Unknown_Family;g__Candidatus_Berkiella;s__uncultured_organism	9.73615e-05	9.04486e-05	0	0	0	0	0	0	0	0	0	0	0	0	0	0	0	0	0	0
d__Bacteria;p__Bacteroidota;c__Bacteroidia;o__Flavobacteriales;f__Flavobacteriaceae;g__NS3a_marine_group;__	9.73615e-05	9.04486e-05	0	0	0	0	0	0	0	0	0	0	0	0	0	0	0	0	0	0
d__Bacteria;p__Proteobacteria;c__Gammaproteobacteria;o__Ga0077536;f__Ga0077536;g__Ga0077536;s__uncultured_bacterium	9.73615e-05	9.04486e-05	0	0	0	0	0	0	0	0	0	0	0	0	0	0	0	0	0	0
d__Bacteria;p__Bacteroidota;c__Bacteroidia;o__Flavobacteriales;f__Flavobacteriaceae;g__Flavobacterium;s__Flavobacterium_frigidarium	9.73615e-05	9.04486e-05	0	0	0	0	0	0	0	0	0	0	0	0	0	0	0	0	0	0
d__Bacteria;p__Bdellovibrionota;c__Bdellovibrionia;o__Bacteriovoracales;f__Bacteriovoracaceae;g__Peredibacter;s__uncultured_bacterium	9.73615e-05	9.04486e-05	0	0	0	0	0	0	0	0	0	0	0	0	0	0	0	0	0	0
d__Bacteria;p__Proteobacteria;c__Alphaproteobacteria;o__Caulobacterales;f__Parvularculaceae;g__Hyphococcus;__	9.73615e-05	0	0	0	0	0	0	0	0.000906736	0.00148895	0.00118259	0.0025977	0.00212867	0.000912779	0.000165098	0.000146156	0.00016581	0.000102638	0.000617475	0.000110229
d__Bacteria;p__Verrucomicrobiota;c__Verrucomicrobiae;o__Verrucomicrobiales;f__DEV007;g__DEV007;__	9.73615e-05	0	0	0	0	0	0	0	0.000129534	0.000114534	0.000118259	0.00124238	0.000473037	0.00030426	0.000165098	0.000146156	8.2905e-05	0.000205276	0.000463106	0.000220459
d__Bacteria;p__Verrucomicrobiota;c__Lentisphaeria;o__SS1-B-02-17;f__SS1-B-02-17;g__SS1-B-02-17;__	9.73615e-05	0	0	0	0	0	0	0.000202265	0	0	0.000354778	0	0.000118259	0	0.000165098	0	0	0	0	0
d__Bacteria;p__Verrucomicrobiota;c__Verrucomicrobiae;o__Verrucomicrobiales;f__DEV007;g__DEV007;s__uncultured_marine	9.73615e-05	0	0	0	0	0	0	0	0	0	0.000236518	0.000225887	0	0	0	0	8.2905e-05	0	0	0.000110229
d__Bacteria;p__Proteobacteria;c__Gammaproteobacteria;o__Steroidobacterales;f__Woeseiaceae;g__Woeseia;__	9.73615e-05	0	0	0	0	0	0	0	0	0.000114534	0	0.000225887	0	0.00020284	0	0	8.2905e-05	0	0	0
d__Bacteria;p__Bacteroidota;c__Bacteroidia;o__Chitinophagales;f__Saprospiraceae;g__uncultured;s__Saccharina_japonica	9.73615e-05	0	0	0	0	0	0	0	0	0	0.000118259	0	0	0	0	0.000146156	8.2905e-05	0	0	0
d__Bacteria;p__Proteobacteria;c__Alphaproteobacteria;o__Rhizobiales;f__Hyphomicrobiaceae;g__Filomicrobium;s__uncultured_marine	9.73615e-05	0	0	0	0	0	0	0	0	0	0	0	0	0	0.000165098	0	0	0	0	0
d__Bacteria;p__Bacteroidota;c__Bacteroidia;o__Chitinophagales;f__uncultured;g__uncultured;__	9.73615e-05	0	0	0	0	0	0	0	0	0	0	0	0	0	0	0	0	0	0.000154369	0
d__Bacteria;p__Planctomycetota;c__Phycisphaerae;o__Phycisphaerales;f__Phycisphaeraceae;g__uncultured;s__uncultured_bacterium	9.73615e-05	0	0	0	0	0	0	0	0	0	0	0	0	0	0	0.000146156	0	0	0	0
d__Bacteria;p__Proteobacteria;c__Gammaproteobacteria;o__Gammaproteobacteria_Incertae_Sedis;f__Unknown_Family;__;__	9.73615e-05	0	0	0	0	0	0	0	0	0	0	0.000112943	0	0	0	0	0	0	0	0
d__Archaea;p__Aenigmarchaeota;__;__;__;__;__	9.73615e-05	0	0	0	0	0	0	0	0	0	0	0	0	0	0	0	0	0.000102638	0	0
d__Bacteria;p__Proteobacteria;c__Gammaproteobacteria;o__Cellvibrionales;f__Halieaceae;g__OM60(NOR5)_clade;s__uncultured_Glaciecola	9.73615e-05	0	0	0	0	0	0	0	0	0	0	0	0	0	0	0	0	0	0	0
d__Bacteria;p__Proteobacteria;c__Gammaproteobacteria;o__Cellvibrionales;f__Cellvibrionaceae;g__Agaribacterium;s__uncultured_bacterium	9.73615e-05	0	0	0	0	0	0	0	0	0	0	0	0	0	0	0	0	0	0	0
d__Bacteria;p__Actinobacteriota;c__Acidimicrobiia;o__Microtrichales;f__Microtrichaceae;g__Sva0996_marine_group;s__uncultured_marine	9.73615e-05	0	0	0	0	0	0	0	0	0	0	0	0	0	0	0	0	0	0	0
d__Bacteria;p__Cyanobacteria;c__Cyanobacteriia;o__Synechococcales;f__Cyanobiaceae;g__Synechococcus_CC9902;s__unidentified_marine	9.73615e-05	0	0	0	0	0	0	0	0	0	0	0	0	0	0	0	0	0	0	0
d__Bacteria;p__Proteobacteria;c__Gammaproteobacteria;o__Legionellales;f__Legionellaceae;__;__	9.73615e-05	0	0	0	0	0	0	0	0	0	0	0	0	0	0	0	0	0	0	0
d__Bacteria;p__Planctomycetota;c__Planctomycetes;o__Planctomycetales;f__Gimesiaceae;g__uncultured;s__uncultured_bacterium	9.73615e-05	0	0	0	0	0	0	0	0	0	0	0	0	0	0	0	0	0	0	0
d__Bacteria;p__Proteobacteria;c__Gammaproteobacteria;o__Coxiellales;f__Coxiellaceae;g__Coxiella;s__uncultured_bacterium	9.73615e-05	0	0	0	0	0	0	0	0	0	0	0	0	0	0	0	0	0	0	0
d__Bacteria;p__Proteobacteria;c__Alphaproteobacteria;o__Rhodospirillales;__;__;__	9.73615e-05	0	0	0	0	0	0	0	0	0	0	0	0	0	0	0	0	0	0	0
d__Bacteria;p__Bacteroidota;c__Bacteroidia;o__Flavobacteriales;f__Weeksellaceae;g__Empedobacter;s__Empedobacter_brevis	9.73615e-05	0	0	0	0	0	0	0	0	0	0	0	0	0	0	0	0	0	0	0
d__Bacteria;p__Proteobacteria;c__Gammaproteobacteria;o__Burkholderiales;f__Comamonadaceae;g__Comamonas;s__Comamonas_koreensis	9.73615e-05	0	0	0	0	0	0	0	0	0	0	0	0	0	0	0	0	0	0	0
d__Bacteria;p__Proteobacteria;c__Alphaproteobacteria;o__Rhodospirillales;f__uncultured;g__uncultured;__	9.73615e-05	0	0	0	0	0	0	0	0	0	0	0	0	0	0	0	0	0	0	0
d__Bacteria;p__Bdellovibrionota;c__Bdellovibrionia;o__Bacteriovoracales;f__Bacteriovoracaceae;g__uncultured;s__uncultured_bacterium	9.73615e-05	0	0	0	0	0	0	0	0	0	0	0	0	0	0	0	0	0	0	0
d__Bacteria;p__Bacteroidota;c__Bacteroidia;o__Flavobacteriales;f__Flavobacteriaceae;g__Formosa;s__uncultured_bacterium	9.73615e-05	0	0	0	0	0	0	0	0	0	0	0	0	0	0	0	0	0	0	0
d__Bacteria;p__Bacteroidota;c__Rhodothermia;o__Balneolales;f__Balneolaceae;g__Balneola;s__metagenome	9.73615e-05	0	0	0	0	0	0	0	0	0	0	0	0	0	0	0	0	0	0	0
d__Bacteria;p__Planctomycetota;c__Planctomycetes;o__Pirellulales;f__Pirellulaceae;g__Rubripirellula;s__uncultured_marine	9.73615e-05	0	0	0	0	0	0	0	0	0	0	0	0	0	0	0	0	0	0	0
d__Bacteria;p__Cyanobacteria;c__Cyanobacteriia;o__Chloroplast;f__Chloroplast;g__Chloroplast;s__Minutocellus_sp.	9.73615e-05	0	0	0	0	0	0	0	0	0	0	0	0	0	0	0	0	0	0	0
d__Bacteria;p__Proteobacteria;c__Alphaproteobacteria;o__Rhizobiales;f__Rhizobiaceae;g__uncultured;__	9.73615e-05	0	0	0	0	0	0	0	0	0	0	0	0	0	0	0	0	0	0	0
d__Bacteria;p__Actinobacteriota;c__Actinobacteria;o__Micrococcales;f__Dermatophilaceae;g__uncultured;s__Paulinella_longichromatophora	9.73615e-05	0	0	0	0	0	0	0	0	0	0	0	0	0	0	0	0	0	0	0
d__Bacteria;p__Firmicutes;c__Bacilli;o__Lactobacillales;f__Streptococcaceae;g__Streptococcus;s__Streptococcus_agalactiae	9.73615e-05	0	0	0	0	0	0	0	0	0	0	0	0	0	0	0	0	0	0	0
d__Bacteria;p__Firmicutes;c__Bacilli;o__Lactobacillales;f__Streptococcaceae;g__Lactococcus;s__Lactococcus_raffinolactis	9.73615e-05	0	0	0	0	0	0	0	0	0	0	0	0	0	0	0	0	0	0	0
d__Bacteria;p__Cyanobacteria;c__Cyanobacteriia;o__Chloroplast;f__Chloroplast;g__Chloroplast;s__Aureococcus_anophagefferens	9.73615e-05	0	0	0	0	0	0	0	0	0	0	0	0	0	0	0	0	0	0	0
d__Bacteria;p__Planctomycetota;c__Planctomycetes;o__Pirellulales;f__Pirellulaceae;g__Pirellula;s__uncultured_Planctomycetales	9.73615e-05	0	0	0	0	0	0	0	0	0	0	0	0	0	0	0	0	0	0	0
d__Bacteria;p__Proteobacteria;c__Alphaproteobacteria;o__Rickettsiales;f__Mitochondria;g__Mitochondria;s__marine_metagenome	9.73615e-05	0	0	0	0	0	0	0	0	0	0	0	0	0	0	0	0	0	0	0
d__Bacteria;p__Proteobacteria;c__Gammaproteobacteria;o__Legionellales;f__Legionellaceae;g__Legionella;s__uncultured_bacterium	9.73615e-05	0	0	0	0	0	0	0	0	0	0	0	0	0	0	0	0	0	0	0
d__Bacteria;p__Bacteroidota;c__Bacteroidia;o__Flavobacteriales;f__NS9_marine_group;g__NS9_marine_group;s__uncultured_Bacteroidetes/Chlorobi	9.73615e-05	0	0	0	0	0	0	0	0	0	0	0	0	0	0	0	0	0	0	0
d__Bacteria;p__Proteobacteria;c__Alphaproteobacteria;o__Thalassobaculales;f__Thalassobaculaceae;g__Thalassobaculum;s__Thalassobaculum_fulvum	9.73615e-05	0	0	0	0	0	0	0	0	0	0	0	0	0	0	0	0	0	0	0
d__Bacteria;p__Planctomycetota;c__OM190;o__OM190;f__OM190;g__OM190;s__uncultured_bacterium	9.73615e-05	0	0	0	0	0	0	0	0	0	0	0	0	0	0	0	0	0	0	0
d__Bacteria;p__Bacteroidota;c__Bacteroidia;o__Cytophagales;f__Cyclobacteriaceae;g__uncultured;s__uncultured_Flammeovirgaceae	9.73615e-05	0	0	0	0	0	0	0	0	0	0	0	0	0	0	0	0	0	0	0
d__Bacteria;p__Cyanobacteria;c__Cyanobacteriia;o__Chloroplast;f__Chloroplast;g__Chloroplast;s__Lotharella_oceanica	9.73615e-05	0	0	0	0	0	0	0	0	0	0	0	0	0	0	0	0	0	0	0
d__Bacteria;p__Proteobacteria;c__Gammaproteobacteria;o__Legionellales;f__Legionellaceae;g__Legionella;s__Legionella_thermalis	9.73615e-05	0	0	0	0	0	0	0	0	0	0	0	0	0	0	0	0	0	0	0
d__Bacteria;p__Chloroflexi;c__Anaerolineae;o__Ardenticatenales;f__uncultured;g__uncultured;s__uncultured_bacterium	9.73615e-05	0	0	0	0	0	0	0	0	0	0	0	0	0	0	0	0	0	0	0
d__Bacteria;p__Proteobacteria;c__Alphaproteobacteria;o__Thalassobaculales;f__uncultured;g__uncultured;s__uncultured_bacterium	9.73615e-05	0	0	0	0	0	0	0	0	0	0	0	0	0	0	0	0	0	0	0
d__Bacteria;p__Bacteroidota;c__Bacteroidia;o__Flavobacteriales;f__Flavobacteriaceae;g__Tenacibaculum;s__Tenacibaculum_sp.	9.73615e-05	0	0	0	0	0	0	0	0	0	0	0	0	0	0	0	0	0	0	0
d__Bacteria;p__Bacteroidota;c__Bacteroidia;o__Cytophagales;f__Cyclobacteriaceae;g__Ekhidna;s__uncultured_bacterium	9.73615e-05	0	0	0	0	0	0	0	0	0	0	0	0	0	0	0	0	0	0	0
d__Bacteria;p__Firmicutes;c__Bacilli;o__Lactobacillales;f__Carnobacteriaceae;g__Trichococcus;__	9.73615e-05	0	0	0	0	0	0	0	0	0	0	0	0	0	0	0	0	0	0	0
d__Bacteria;p__Actinobacteriota;c__Actinobacteria;o__Propionibacteriales;f__Nocardioidaceae;g__Marmoricola;__	9.73615e-05	0	0	0	0	0	0	0	0	0	0	0	0	0	0	0	0	0	0	0
d__Bacteria;p__Proteobacteria;c__Gammaproteobacteria;o__F9P41300-M23;f__F9P41300-M23;g__F9P41300-M23;s__uncultured_bacterium	9.73615e-05	0	0	0	0	0	0	0	0	0	0	0	0	0	0	0	0	0	0	0
d__Bacteria;p__Bacteroidota;c__Bacteroidia;o__Flavobacteriales;f__Weeksellaceae;g__Chryseobacterium;s__Chryseobacterium_vrystaatense	9.73615e-05	0	0	0	0	0	0	0	0	0	0	0	0	0	0	0	0	0	0	0
d__Bacteria;p__Bacteroidota;c__Rhodothermia;o__Balneolales;f__Balneolaceae;g__Balneola;s__uncultured_bacterium	9.73615e-05	0	0	0	0	0	0	0	0	0	0	0	0	0	0	0	0	0	0	0
d__Bacteria;p__Firmicutes;c__Bacilli;o__Lactobacillales;f__Lactobacillaceae;g__Lactobacillus;s__Lactobacillus_mali	9.73615e-05	0	0	0	0	0	0	0	0	0	0	0	0	0	0	0	0	0	0	0
d__Bacteria;p__Actinobacteriota;c__Actinobacteria;o__Corynebacteriales;f__Dietziaceae;g__Dietzia;s__uncultured_bacterium	9.73615e-05	0	0	0	0	0	0	0	0	0	0	0	0	0	0	0	0	0	0	0
d__Bacteria;p__Myxococcota;c__Polyangia;o__Polyangiales;f__Sandaracinaceae;g__uncultured;s__marine_metagenome	9.73615e-05	0	0	0	0	0	0	0	0	0	0	0	0	0	0	0	0	0	0	0
d__Bacteria;p__Proteobacteria;c__Alphaproteobacteria;o__SAR11_clade;f__Clade_I;g__uncultured;__	9.73615e-05	0	0	0	0	0	0	0	0	0	0	0	0	0	0	0	0	0	0	0
d__Bacteria;p__Proteobacteria;c__Gammaproteobacteria;o__Burkholderiales;f__Comamonadaceae;g__Curvibacter;__	9.73615e-05	0	0	0	0	0	0	0	0	0	0	0	0	0	0	0	0	0	0	0
d__Bacteria;p__Myxococcota;c__Polyangia;o__Polyangiales;f__Sandaracinaceae;g__uncultured;s__uncultured_bacterium	9.73615e-05	0	0	0	0	0	0	0	0	0	0	0	0	0	0	0	0	0	0	0
d__Bacteria;p__Proteobacteria;c__Alphaproteobacteria;o__Rhodobacterales;f__Rhodobacteraceae;g__Marivivens;__	9.73615e-05	0	0	0	0	0	0	0	0	0	0	0	0	0	0	0	0	0	0	0
d__Bacteria;p__Bacteroidota;c__Bacteroidia;o__Flavobacteriales;f__Flavobacteriaceae;g__Gilvibacter;s__Gilvibacter_sp.	9.73615e-05	0	0	0	0	0	0	0	0	0	0	0	0	0	0	0	0	0	0	0
d__Bacteria;p__Bacteroidota;c__Bacteroidia;o__Flavobacteriales;f__Crocinitomicaceae;g__uncultured;s__uncultured_marine	9.73615e-05	0	0	0	0	0	0	0	0	0	0	0	0	0	0	0	0	0	0	0
d__Bacteria;p__Proteobacteria;c__Alphaproteobacteria;o__Micavibrionales;f__uncultured;g__uncultured;s__uncultured_Rhizobiales	9.73615e-05	0	0	0	0	0	0	0	0	0	0	0	0	0	0	0	0	0	0	0
d__Archaea;p__Crenarchaeota;c__Nitrososphaeria;o__Nitrosopumilales;f__Nitrosopumilaceae;g__Nitrosopumilaceae;__	0	0	0.0481431	0.0335316	0.0332847	0.0325897	0.0224515	0.0529935	0.00790155	0.0273737	0.0107616	0.0368195	0.0208136	0.0170385	0.0648836	0.011254	0.023545	0.0340757	0.0356592	0.0273369
d__Bacteria;p__Proteobacteria;c__Alphaproteobacteria;o__Caulobacterales;f__Caulobacteraceae;g__Caulobacter;__	0	0	0.0300321	0.0359654	0.0718248	0.100097	0.0360032	0.0289239	0.00362694	0.00240522	0.003193	0.0025977	0.003193	0.000811359	0.00132079	0.00438468	0.00588625	0.00348968	0.00355048	0.00429894
d__Bacteria;p__Proteobacteria;c__Gammaproteobacteria;o__Methylococcales;f__Methylomonadaceae;g__Marine_Methylotrophic_Group_2;s__marine_metagenome	0	0	0.0261348	0.0167658	0.0245255	0.0155189	0.0171926	0.0218447	0.000518135	0.000114534	0.000827815	0.000112943	0.000354778	0.00010142	0.000165098	0	0.000248715	0.000410551	0.000154369	0.000330688
d__Bacteria;p__Chloroflexi;c__Dehalococcoidia;o__SAR202_clade;f__SAR202_clade;g__SAR202_clade;__	0	0	0.02453	0.0170362	0.0175182	0.014549	0.0165858	0.0232605	0.00544041	0.00355057	0.00425733	0.00858369	0.00307474	0.00324544	0.00297177	0.00891552	0.00265296	0.00328441	0.00447669	0.0026455
d__Bacteria;p__Acidobacteriota;c__Acidobacteriae;o__Acidobacteriae;f__Acidobacteriae;g__Paludibaculum;s__Paludibaculum_fermentans	0	0	0.0309491	0.00973499	0.00525547	0.00756547	0.0127427	0.00910194	0	0	0	0	0	0	0	0	0	0	0	0
d__Archaea;p__Thermoplasmatota;c__Thermoplasmata;o__Marine_Group_II;f__Marine_Group_II;g__Marine_Group_II;__	0	0	0.0201742	0.0135208	0.00817518	0.00834142	0.00606796	0.0143608	0.0103627	0.00710113	0.00815989	0.013892	0.00922422	0.00466531	0.00858511	0.00920783	0.00771016	0.00810839	0.0121951	0.00848765
d__Bacteria;p__Chloroflexi;c__Dehalococcoidia;o__SAR202_clade;f__SAR202_clade;g__SAR202_clade;s__SAR202_cluster	0	0	0.0192572	0.0143321	0.0122628	0.0116392	0.0105178	0.0133495	0.00142487	0.00183255	0.00130085	0.00282358	0.000827815	0.00192698	0.00115569	0.00394621	0.00107776	0.00092374	0.00169805	0.00176367
d__Bacteria;p__Proteobacteria;c__Gammaproteobacteria;o__Methylococcales;f__Methylomonadaceae;__;__	0	0	0.0243008	0.00838291	0.0148905	0.014937	0.00849515	0.0173948	0.000129534	0.000114534	0.00295648	0.000451773	0	0.00020284	0.000330196	0	0	0.000205276	0.000308737	0.000220459
d__Bacteria;p__Proteobacteria;c__Gammaproteobacteria;o__Xanthomonadales;f__Rhodanobacteraceae;g__Aquimonas;__	0	0	0.000229253	0.0305571	0.000291971	0.000387973	0.00161812	0.000202265	0.000129534	0.000114534	0.000118259	0.000225887	0	0	0	0	0	0	0	0.000110229
d__Bacteria;p__Proteobacteria;c__Gammaproteobacteria;o__Xanthomonadales;f__Xanthomonadaceae;__;__	0	0	0.00573132	0.0183883	0.00175182	0.0215325	0.00687702	0.00647249	0.00660622	0.00286336	0.0037843	0.00564717	0.00342952	0.00192698	0.00346706	0.00628471	0.00182391	0.00256594	0.00385922	0.00330688
d__Bacteria;p__Acidobacteriota;c__Acidobacteriae;o__Acidobacteriae;f__Acidobacteriae;g__Paludibaculum;__	0	0	0.0201742	0.00351541	0.000583942	0.00174588	0.00101133	0.000606796	0	0	0	0	0	0	0	0	0	0	0	0
d__Bacteria;p__Proteobacteria;c__Gammaproteobacteria;o__Alteromonadales;f__Alteromonadaceae;__;__	0	0.000452243	0.0174232	0.00567875	0.00554745	0.071387	0.00687702	0.0283172	0.0104922	0.00744474	0.0165563	0.0193133	0.0130085	0.0295132	0.00594354	0.00745396	0.154037	0.0029765	0.0135844	0.0300926
d__Bacteria;p__Proteobacteria;c__Gammaproteobacteria;o__Burkholderiales;f__Comamonadaceae;__;__	0	0	0.0114626	0.00865333	0.0286131	0.0190107	0.0562298	0.0149676	0.143135	0.0829229	0.0811258	0.114186	0.117786	0.0513185	0.127621	0.118971	0.0804178	0.253207	0.138006	0.134369
d__Bacteria;p__Proteobacteria;c__Gammaproteobacteria;o__Alteromonadales;f__Pseudoalteromonadaceae;g__Pseudoalteromonas;__	0	0	0.00641907	0.00973499	0.0110949	0.0267701	0.00748382	0.0119337	0.000777202	0.00137441	0.0406812	0.00203298	0.00354778	0.0176471	0.00313687	0.00277697	0.00348201	0.000307913	0.000617475	0.00286596
d__Bacteria;p__Proteobacteria;c__Gammaproteobacteria;o__Burkholderiales;f__Rhodocyclaceae;g__Methyloversatilis;__	0	0	0.0103164	0.00540833	0.00934307	0.0312318	0.0713997	0.00687702	0.00544041	0.00217615	0.00413907	0.00632482	0.00141911	0.00141988	0.000660393	0.00175387	0.00099486	0.00123165	0.00108058	0.00485009
d__Bacteria;p__Proteobacteria;c__Alphaproteobacteria;o__Rickettsiales;f__Mitochondria;g__Mitochondria;__	0	0	0.0043558	0.0105462	0.0183942	0.00911736	0.0113269	0.00667476	0.000777202	0.000687207	0.000236518	0.00158121	0.000827815	0.00030426	0.000990589	0.000438468	0.00033162	0.000205276	0.00123495	0.000551146
d__Archaea;p__Thermoplasmatota;c__Thermoplasmata;o__Thermoplasmata;f__Thermoplasmata;g__Marine_Group_III;__	0	0	0.00596057	0.00676041	0.00583942	0.00329777	0.00546117	0.00647249	0.00297927	0.00206162	0.00248344	0.00406596	0.00390255	0.00162272	0.00330196	0.00409237	0.00198972	0.00225803	0.00370485	0.00341711
d__Bacteria;p__Proteobacteria;c__Alphaproteobacteria;o__Rhizobiales;f__Xanthobacteraceae;__;__	0	0	0.00618982	0.00513791	0.00175182	0.0029098	0.00283172	0.00222492	0.00181347	0.000114534	0.000591296	0	0.000354778	0.00010142	0.000990589	0.0013154	0.00033162	0.00123165	0.00185242	0.00110229
d__Bacteria;p__Marinimicrobia_(SAR406_clade);c__Marinimicrobia_(SAR406_clade);o__Marinimicrobia_(SAR406_clade);f__Marinimicrobia_(SAR406_clade);g__Marinimicrobia_(SAR406_clade);s__hydrothermal_vent	0	0	0.00573132	0.00513791	0.00233577	0.00349176	0.00444984	0.00748382	0.00272021	0.00240522	0.00153737	0.00327536	0.0026017	0.00172414	0.00247647	0.00540778	0.0016581	0.00225803	0.00200679	0.0018739
d__Bacteria;p__Proteobacteria;c__Gammaproteobacteria;o__Methylococcales;f__Methylomonadaceae;g__Marine_Methylotrophic_Group_2;s__uncultured_bacterium	0	0	0.00687758	0.00351541	0.00321168	0.00368574	0.00323625	0.00262945	0	0	0.000827815	0.000112943	0	0	0	0	0	0	0	0.000110229
d__Bacteria;p__Proteobacteria;c__Gammaproteobacteria;o__Burkholderiales;f__Oxalobacteraceae;__;__	0	0	0.00550206	0.0048675	0.0210219	0.0029098	0.0182039	0.0052589	0.00997409	0.00572672	0.00827815	0.00779309	0.00780511	0.0035497	0.00759452	0.0244081	0.00480849	0.0404393	0.0183699	0.0190697
d__Bacteria;p__Proteobacteria;c__Gammaproteobacteria;o__Burkholderiales;f__Rhodocyclaceae;__;__	0	0	0.00504356	0.00459708	0.0070073	0.00620757	0.0180016	0.00384304	0.00336788	0.00114534	0.00248344	0.00282358	0.00189215	0.00121704	0.00132079	0.00102309	0.00132648	0.00143693	0.000617475	0.0018739
d__Bacteria;p__Planctomycetota;__;__;__;__;__	0	9.04486e-05	0.00481431	0.00432666	0.00350365	0.0029098	0.00182039	0.0052589	0.0011658	0.00183255	0.00224693	0.00203298	0.00224693	0.00010142	0.00363216	0.00321543	0.00198972	0.00092374	0.00416795	0.00176367
d__Bacteria;p__Firmicutes;c__Bacilli;o__Staphylococcales;f__Staphylococcaceae;g__Staphylococcus;__	0	0	0.00756534	0.0016225	0.0178102	0.000581959	0.000809061	0.00242718	0.000259067	0.000572672	0.000709555	0.000112943	0.000118259	0.00020284	0.000330196	0.000292312	0	0.00133429	0.000308737	0
d__Bacteria;p__Gemmatimonadota;c__Gemmatimonadetes;o__Gemmatimonadales;f__Gemmatimonadaceae;__;__	0	0	0.00252178	0.00648999	0.000583942	0.000193986	0.000202265	0.00101133	0	0	0.000118259	0.000112943	0.000118259	0.00010142	0.000165098	0.000146156	8.2905e-05	0	0.000154369	0
d__Bacteria;p__Proteobacteria;c__Gammaproteobacteria;o__Alteromonadales;f__Alteromonadaceae;g__Alteromonas;__	0	0.00217077	0.0043558	0.00189292	0.000291971	0.0176528	0.00283172	0.00242718	0.00181347	0.00103081	0.00271996	0.00271064	0.00153737	0.00294118	0.000660393	0.000876937	0.0116896	0.000102638	0.00200679	0.00341711
d__Bacteria;p__Proteobacteria;c__Alphaproteobacteria;o__Rhizobiales;f__Xanthobacteraceae;g__Bradyrhizobium;__	0	0	0.00458505	0.003245	0.00379562	0.00310378	0.00323625	0.00202265	0.00362694	0.000801741	0.000827815	0.00067766	0.000709555	0.00040568	0.000990589	0.00073078	0.00016581	0.000513189	0.000771843	0.000440917
d__Bacteria;p__Bacteroidota;c__Bacteroidia;o__Chitinophagales;f__Chitinophagaceae;__;__	0	0	0.00573132	0.00189292	0.00175182	0	0.000809061	0.000809061	0	0.000114534	0.000118259	0.000112943	0.000118259	0.00020284	0	0.000146156	0	0.000205276	0	0
d__Bacteria;p__Planctomycetota;c__Planctomycetes;o__Planctomycetales;f__uncultured;g__uncultured;s__uncultured_marine	0	0	0.00412655	0.003245	0.00321168	0.00349176	0.00121359	0.00424757	0.000388601	0.000458138	0.000827815	0.000790603	0.000236518	0.00020284	0	0	0	0.000102638	0	0.000220459
d__Bacteria;p__Verrucomicrobiota;c__Lentisphaeria;o__Lentisphaerales;f__Lentisphaeraceae;g__Lentisphaera;s__uncultured_Lentisphaerae	0	0	0.00229253	0.0048675	0.00145985	0.00193986	0.00424757	0.00283172	0.000259067	0.000229069	0.000709555	0.000790603	0.000946074	0.000912779	0.000660393	0.00102309	8.2905e-05	0.000102638	0.00108058	0.000220459
d__Bacteria;p__Proteobacteria;c__Gammaproteobacteria;o__Vibrionales;f__Vibrionaceae;g__Vibrio;__	0	0.000180897	0.00252178	0.00432666	0.00350365	0.00252182	0.00202265	0.00910194	0.00168394	0.00183255	0.00674078	0.00406596	0.00496689	0.00223124	0.00330196	0.00190003	0.00198972	0.00153957	0.00308737	0.000551146
d__Bacteria;p__Proteobacteria;c__Alphaproteobacteria;o__Rickettsiales;f__S25-593;g__S25-593;s__marine_metagenome	0	0	0.00160477	0.00540833	0.00175182	0.00387973	0.00323625	0.00182039	0.000259067	0.000114534	0.000236518	0.000112943	0.000354778	0	0.000495295	0.000146156	0	0	0	0.000220459
d__Bacteria;p__Verrucomicrobiota;c__Verrucomicrobiae;o__Opitutales;f__Opitutaceae;__;__	0	0	0.00481431	0.00189292	0.000291971	0.000387973	0.000404531	0.000606796	0.000129534	0	0	0	0	0	0	0.000146156	0	0	0	0.000110229
d__Bacteria;p__Proteobacteria;c__Alphaproteobacteria;o__Azospirillales;f__Azospirillaceae;g__Azospirillum;__	0	0	0.00114626	0.00540833	0.00145985	0.000387973	0.0210356	0.000606796	0.000129534	0.000687207	0.000236518	0	0.000236518	0.00010142	0	0.000876937	0.00099486	0.000513189	0.000154369	0.0018739
d__Bacteria;p__Verrucomicrobiota;c__Verrucomicrobiae;o__Verrucomicrobiales;f__Verrucomicrobiaceae;g__Prosthecobacter;__	0	0	0.0043558	0.00216333	0.00116788	0.00193986	0.00141586	0.000202265	0	0	0	0.000112943	0	0	0	0	0	0	0	0
d__Bacteria;p__Verrucomicrobiota;c__Verrucomicrobiae;o__Arctic97B-4_marine_group;f__Arctic97B-4_marine_group;g__Arctic97B-4_marine_group;__	0	0	0.00458505	0.00189292	0.00321168	0.00193986	0.00101133	0.00283172	0.000259067	0.000572672	0.000827815	0.000790603	0.000236518	0.00020284	0.000495295	0.000876937	0.00016581	0.000307913	0.000308737	0
d__Bacteria;p__Proteobacteria;c__Gammaproteobacteria;o__Xanthomonadales;f__Rhodanobacteraceae;g__Aquimonas;s__uncultured_Aquimonas	0	0	0.000229253	0.00594916	0	0	0	0.000404531	0	0	0	0	0	0	0	0	0	0	0	0
d__Bacteria;p__Proteobacteria;c__Gammaproteobacteria;o__Xanthomonadales;f__Xanthomonadaceae;g__Stenotrophomonas;__	0	0	0.00137552	0.00432666	0.000875912	0.0106693	0.00242718	0.00161812	0.00375648	0.00194709	0.00106433	0.00180709	0.00118259	0.000912779	0.000825491	0.00248465	0.00099486	0.000821102	0.000926212	0.000551146
d__Bacteria;p__Nitrospinota;c__Nitrospinia;o__Nitrospinales;f__Nitrospinaceae;g__Nitrospina;__	0	0	0.00252178	0.00297458	0.00233577	0.00232784	0.00182039	0.00222492	0.000259067	0.000572672	0.000827815	0.000790603	0.000827815	0.00030426	0.000495295	0.000292312	0.000414525	0.000615827	0.000463106	0.000330688
d__Bacteria;p__Bacteroidota;c__Bacteroidia;o__Chitinophagales;f__Chitinophagaceae;g__Sediminibacterium;__	0	0	0.00298028	0.00243375	0	0.000969932	0.000404531	0.000404531	0	0.000114534	0.000118259	0	0.000236518	0	0.000165098	0.000146156	0.00016581	0	0	0.000110229
d__Bacteria;p__Proteobacteria;c__Gammaproteobacteria;o__Burkholderiales;f__Methylophilaceae;g__Methylophilus;__	0	0	0.00298028	0.00216333	0.0213139	0.0071775	0.00667476	0.0204288	0	0.000114534	0.000118259	0.000225887	0	0	0	0.000146156	0	0	0	0
d__Bacteria;p__Poribacteria;c__Poribacteria;o__Poribacteria;f__Poribacteria;g__Poribacteria;s__marine_metagenome	0	0	0.00183402	0.003245	0.00613139	0.00116392	0.00283172	0.00343851	0	0	0.000354778	0.00033883	0.000118259	0.00010142	0	0.000146156	0	0	0.000154369	0
d__Bacteria;p__Firmicutes;c__Negativicutes;o__Veillonellales-Selenomonadales;f__Sporomusaceae;g__Anaerospora;__	0	0	0.000687758	0.00432666	0	0.000387973	0.000202265	0.000404531	0	0	0	0	0	0	0	0	0	0	0	0
d__Bacteria;p__Proteobacteria;c__Gammaproteobacteria;o__Burkholderiales;f__Rhodocyclaceae;g__Azospira;__	0	0	0.000917011	0.00405625	0.000291971	0	0.000809061	0.00182039	0.000647668	0.000229069	0.000236518	0.000112943	0.000236518	0.00010142	0.000165098	0	8.2905e-05	0	0.000308737	0.000440917
d__Bacteria;p__Proteobacteria;c__Alphaproteobacteria;o__Acetobacterales;f__Acetobacteraceae;g__Roseomonas;__	0	0	0.00206327	0.00270416	0.00175182	0.00193986	0.00121359	0.00161812	0.000777202	0.000343603	0.000473037	0.00033883	0.000236518	0	0	0.000438468	0.00049743	0.000410551	0.000308737	0.000330688
d__Bacteria;p__Bacteroidota;c__Bacteroidia;o__Cytophagales;f__Microscillaceae;__;__	0	0	0.00229253	0.00243375	0.000583942	0.000193986	0.000404531	0.000404531	0	0	0	0	0	0	0	0	8.2905e-05	0.000102638	0	0
d__Bacteria;p__Planctomycetota;c__Planctomycetes;__;__;__;__	0	0	0.00252178	0.00216333	0.000583942	0.00252182	0.00202265	0.00101133	0.000259067	0.000114534	0.000827815	0.000564717	0.000709555	0.00020284	0.00148588	0.000876937	0.00066324	0.000821102	0.00169805	0.00110229
d__Bacteria;p__Proteobacteria;c__Alphaproteobacteria;o__Acetobacterales;f__Acetobacteraceae;g__Rhodovarius;__	0	0	0.00298028	0.0016225	0.000583942	0.000193986	0.000404531	0.00141586	0.00129534	0.000114534	0	0	0.000236518	0.00010142	0	0.000146156	0	0.000102638	0	0
d__Bacteria;p__Planctomycetota;c__Pla3_lineage;o__Pla3_lineage;f__Pla3_lineage;g__Pla3_lineage;s__marine_metagenome	0	0	0.00206327	0.00243375	0.00642336	0.0029098	0.000809061	0.00566343	0.000259067	0.000114534	0.000354778	0.000903546	0.000118259	0.00010142	0.000495295	0.000438468	8.2905e-05	0.000102638	0.000154369	0
d__Bacteria;p__Chloroflexi;c__Dehalococcoidia;__;__;__;__	0	0	0.00160477	0.00270416	0.0070073	0.00193986	0.00202265	0.0052589	0.000777202	0.000229069	0.000118259	0.000790603	0.000236518	0.00040568	0.000495295	0.0013154	0.00016581	0.000307913	0.000617475	0.000440917
d__Bacteria;p__Proteobacteria;c__Gammaproteobacteria;o__Burkholderiales;f__Comamonadaceae;g__Aquabacterium;__	0	0	0.00206327	0.00216333	0.0218978	0.0120272	0.0210356	0.0149676	0.00142487	0.00148895	0.00130085	0.00146826	0.00461211	0.000608519	0.00115569	0.00160772	0.00116067	0.00143693	0.00277864	0.00705467
d__Bacteria;p__Actinobacteriota;c__Acidimicrobiia;o__Microtrichales;f__Microtrichaceae;g__uncultured;s__uncultured_Acidimicrobiales	0	0	0.00137552	0.00270416	0.00116788	0.00155189	0.00121359	0.00404531	0.00103627	0.00103081	0.00153737	0.00293653	0.000591296	0.00111562	0.00148588	0.000438468	0.00107776	0.00112902	0.00262427	0.000220459
d__Bacteria;p__Proteobacteria;c__Gammaproteobacteria;o__Xanthomonadales;__;__;__	0	0	0	0.00405625	0	0	0.000404531	0.000202265	0	0	0	0	0	0	0.000495295	0.000292312	8.2905e-05	0.000205276	0	0
d__Bacteria;p__Verrucomicrobiota;c__Verrucomicrobiae;o__Arctic97B-4_marine_group;f__Arctic97B-4_marine_group;g__Arctic97B-4_marine_group;s__uncultured_Verrucomicrobia	0	0	0.00320954	0.000811249	0.00116788	0.00193986	0.00141586	0.00202265	0	0.000229069	0	0.00067766	0.000118259	0	0.000495295	0.000438468	0	0.000102638	0.000617475	0.000330688
d__Bacteria;p__Proteobacteria;c__Alphaproteobacteria;o__Rhizobiales;f__Beijerinckiaceae;g__Methylobacterium-Methylorubrum;__	0	0	0.00206327	0.00189292	0.00350365	0.00523763	0.00364078	0.000809061	0.0139896	0.00458138	0.00390255	0.00282358	0.00236518	0.000507099	0.00132079	0.00277697	0.00107776	0.00174484	0.00185242	0.00429894
d__Bacteria;p__Proteobacteria;c__Gammaproteobacteria;o__Enterobacterales;__;__;__	0	0	0.000687758	0.003245	0.00291971	0.000969932	0.00283172	0.00424757	0.0266839	0.030008	0.0535714	0.0407725	0.054754	0.0263692	0.0143635	0.0124233	0.00679821	0.0145746	0.0145107	0.00518078
d__Bacteria;p__Proteobacteria;c__Alphaproteobacteria;o__Rhizobiales;f__Xanthobacteraceae;g__Rhodopseudomonas;__	0	0	0.00229253	0.0016225	0.00116788	0.000775946	0.000606796	0.000404531	0	0	0	0	0	0	0	0	0	0	0	0
d__Bacteria;p__Bacteroidota;c__Bacteroidia;o__Cytophagales;f__Microscillaceae;g__uncultured;__	0	0	0.00252178	0.00135208	0	0.000387973	0.000202265	0.000202265	0	0	0	0	0	0	0	0.000146156	8.2905e-05	0	0	0
d__Bacteria;p__Proteobacteria;c__Gammaproteobacteria;o__Thiomicrospirales;f__Thioglobaceae;g__SUP05_cluster;__	0	0	0.00275103	0.00108167	0.00262774	0.000969932	0.00121359	0.00323625	0.0011658	0.000916275	0.00106433	0.00225887	0.00106433	0.000507099	0.00231138	0.000876937	0.00298458	0.00359232	0.00231553	0.00253527
d__Bacteria;p__Proteobacteria;c__Gammaproteobacteria;o__Xanthomonadales;f__Xanthomonadaceae;g__Silanimonas;__	0	0	0	0.00378583	0.000291971	0	0.000404531	0.000202265	0	0	0	0	0	0	0	0	0	0	0	0
d__Bacteria;p__Proteobacteria;c__Alphaproteobacteria;o__Rhizobiales;f__Beijerinckiaceae;g__Bosea;__	0	0	0.00206327	0.0016225	0.00116788	0.000581959	0.000606796	0.000404531	0.00207254	0.000572672	0.000473037	0.000225887	0.00189215	0.00010142	0.00231138	0.00190003	0.00049743	0.000410551	0.00138932	0.000661376
d__Bacteria;p__Proteobacteria;c__Gammaproteobacteria;o__Thiomicrospirales;f__Thioglobaceae;__;__	0	0	0.00229253	0.00135208	0.00175182	0.0013579	0.00182039	0.00101133	0.000388601	0.000114534	0.000473037	0.00067766	0.000354778	0.00010142	0.00165098	0.00102309	0.00107776	0.00092374	0.00138932	0.00143298
d__Bacteria;p__Marinimicrobia_(SAR406_clade);c__Marinimicrobia_(SAR406_clade);o__Marinimicrobia_(SAR406_clade);f__Marinimicrobia_(SAR406_clade);g__Marinimicrobia_(SAR406_clade);s__uncultured_Marinimicrobia	0	0	0.00137552	0.00216333	0.000875912	0.000775946	0.00141586	0.00141586	0	0.000343603	0.000354778	0.000790603	0.000236518	0.00020284	0.000495295	0.000438468	0.00033162	0.000307913	0	0.000440917
d__Bacteria;p__Proteobacteria;c__Gammaproteobacteria;o__Xanthomonadales;f__Xanthomonadaceae;g__Pseudoxanthomonas;__	0	0	0.00160477	0.00189292	0	0.000193986	0.000809061	0.000606796	0.000129534	0.000114534	0.000118259	0.000112943	0.000236518	0.00020284	0.000330196	0.00073078	8.2905e-05	0.000513189	0	0.000551146
d__Bacteria;p__Proteobacteria;c__Gammaproteobacteria;o__UBA10353_marine_group;f__UBA10353_marine_group;g__UBA10353_marine_group;__	0	0	0.00206327	0.00135208	0.000583942	0.000581959	0.00161812	0.00182039	0.000388601	0	0	0.000451773	0	0.00010142	0.000165098	0.000292312	0	0	0	0
d__Bacteria;p__Verrucomicrobiota;c__Verrucomicrobiae;o__Opitutales;f__Opitutaceae;g__Lacunisphaera;s__Oleiharenicola_alkalitolerans	0	0	0.00252178	0.000811249	0	0.000775946	0	0.000606796	0	0	0	0	0	0	0	0	0	0	0	0
d__Bacteria;p__Proteobacteria;c__Gammaproteobacteria;o__UBA10353_marine_group;f__UBA10353_marine_group;g__UBA10353_marine_group;s__uncultured_marine	0	0	0.00114626	0.00216333	0.000875912	0.000193986	0.00202265	0.00242718	0	0	0	0.000112943	0	0	0	0.000146156	0.00016581	0	0	0.000110229
d__Bacteria;p__Planctomycetota;c__BD7-11;o__BD7-11;f__BD7-11;g__BD7-11;__	0	0	0.00114626	0.00216333	0.000875912	0.000581959	0.000202265	0.00101133	0.000259067	0	0	0.000112943	0	0.00010142	0.000165098	0.000146156	0	0	0.000154369	0
d__Bacteria;p__Bacteroidota;c__Bacteroidia;o__Cytophagales;f__Spirosomaceae;g__Emticicia;__	0	0	0.000229253	0.00297458	0.00175182	0.000775946	0.00485437	0.000404531	0	0	0	0	0	0	0	0	0	0	0	0
d__Bacteria;p__Proteobacteria;c__Alphaproteobacteria;o__Sphingomonadales;f__Sphingomonadaceae;g__Sphingomonas;__	0	0	0.00183402	0.00135208	0.00408759	0.0013579	0.00222492	0.00384304	0.00453368	0.00297789	0.00366604	0.00700248	0.00366604	0.00273834	0.00709922	0.0154925	0.00903664	0.00369496	0.00710096	0.0108025
d__Bacteria;p__Firmicutes;c__Bacilli;o__Lactobacillales;f__Streptococcaceae;g__Streptococcus;__	0	0	0.000917011	0.00216333	0.00262774	0.000581959	0.00141586	0.00323625	0.000777202	0.000916275	0.00141911	0.000451773	0.00118259	0.000608519	0.000165098	0.000584624	0	0.000410551	0.000154369	0.000220459
d__Bacteria;p__Planctomycetota;c__Phycisphaerae;o__Phycisphaerales;f__Phycisphaeraceae;g__JL-ETNP-F27;__	0	0	0.00252178	0.000540833	0.000875912	0.00213385	0.000606796	0.00121359	0.000388601	0.000343603	0.000354778	0.000451773	0.000236518	0.00010142	0.000165098	0.000292312	0.000248715	0.000102638	0.000308737	0.000110229
d__Bacteria;p__Proteobacteria;c__Gammaproteobacteria;o__Oceanospirillales;f__Halomonadaceae;g__Halomonas;__	0	0	0.00160477	0.00135208	0.000875912	0.000581959	0.000202265	0.00202265	0.000777202	0.000801741	0.00201041	0.00101649	0.00153737	0.00121704	0.000495295	0.000584624	0.00613497	0.000718465	0.000463106	0.000330688
d__Bacteria;p__Proteobacteria;c__Alphaproteobacteria;o__Rickettsiales;f__S25-593;g__S25-593;s__uncultured_Rickettsiales	0	0	0.00160477	0.00135208	0.000583942	0.00252182	0.000404531	0.000404531	0	0	0	0	0	0	0.000165098	0	0	0	0	0
d__Bacteria;p__Poribacteria;c__Poribacteria;o__Poribacteria;f__Poribacteria;g__Poribacteria;s__hydrothermal_vent	0	0	0.00160477	0.00135208	0.000291971	0.000387973	0.00141586	0.000606796	0	0	0.000236518	0	0	0	0	0	0	0	0	0
d__Bacteria;p__Campilobacterota;c__Campylobacteria;o__Campylobacterales;f__Arcobacteraceae;__;__	0	0	0.000229253	0.00270416	0.00145985	0.000969932	0.00161812	0.00182039	0.000129534	0.000114534	0.000236518	0	0.000236518	0.00020284	0	0.000146156	8.2905e-05	0.000102638	0.000308737	0
d__Bacteria;p__Firmicutes;c__Bacilli;o__Bacillales;f__Bacillaceae;g__Bacillus;__	0	0	0.00183402	0.00108167	0.00759124	0	0.000404531	0.000606796	0.0139896	0.016493	0.0227058	0.0208945	0.0285005	0.0121704	0.00346706	0.00350775	0.000746145	0.0037976	0.00308737	0.00143298
d__Bacteria;p__Chloroflexi;__;__;__;__;__	0	0	0.00206327	0.000811249	0.000583942	0.000969932	0.00141586	0.00161812	0.00129534	0	0.000827815	0.00067766	0.000354778	0.00020284	0.000825491	0.000584624	0.000580335	0.000410551	0.00123495	0.000551146
d__Bacteria;p__Proteobacteria;c__Alphaproteobacteria;o__Caulobacterales;f__Caulobacteraceae;g__Phenylobacterium;__	0	0	0.00206327	0.000811249	0.000875912	0.00232784	0.00182039	0.000606796	0.000129534	0.000572672	0.000118259	0.000112943	0.000354778	0.00010142	0.000330196	0.000292312	0.00033162	0.000205276	0.000463106	0.000220459
d__Bacteria;p__Proteobacteria;c__Gammaproteobacteria;o__Burkholderiales;f__Rhodocyclaceae;g__Zoogloea;__	0	0	0.000917011	0.00189292	0	0.000387973	0.00101133	0.00161812	0.00220207	0.00171802	0.00212867	0.00203298	0.00201041	0.0015213	0.00132079	0.000876937	0.000746145	0.00123165	0.00123495	0.00110229
d__Bacteria;p__Proteobacteria;c__Gammaproteobacteria;o__Alteromonadales;f__Colwelliaceae;g__Colwellia;__	0	0	0.00137552	0.00135208	0.00116788	0.000775946	0.00161812	0.00101133	0	0.000114534	0.000473037	0.000564717	0.000827815	0.00040568	0.000660393	0.00116925	0.00016581	0.000205276	0.000308737	0.000220459
d__Bacteria;p__Planctomycetota;c__Pla3_lineage;o__Pla3_lineage;f__Pla3_lineage;g__Pla3_lineage;__	0	0	0.00183402	0.000811249	0.000291971	0.000581959	0.000202265	0.000202265	0	0.000114534	0.000236518	0.000112943	0	0	0.000165098	0	8.2905e-05	0.000102638	0.000154369	0
d__Bacteria;p__Actinobacteriota;c__Acidimicrobiia;o__Microtrichales;__;__;__	0	0	0.000917011	0.0016225	0.000875912	0.000581959	0.000404531	0.000606796	0.000647668	0.000572672	0.00118259	0.00293653	0.00130085	0.00111562	0.000990589	0.00073078	0.000580335	0.00092374	0.00123495	0.000771605
d__Bacteria;p__Proteobacteria;c__Gammaproteobacteria;o__Burkholderiales;f__Methylophilaceae;__;__	0	0	0.00137552	0.00108167	0.0105109	0.00504365	0.00404531	0.00505663	0	0.000114534	0.000118259	0.000790603	0.000473037	0.00020284	0.000165098	0.00175387	0.00016581	0.000205276	0.000154369	0.000330688
d__Bacteria;p__Proteobacteria;c__Gammaproteobacteria;o__Burkholderiales;f__Oxalobacteraceae;g__Herbaspirillum;__	0	0	0	0.00243375	0.010219	0.000581959	0.00748382	0.00323625	0.00349741	0.00171802	0.00283822	0.00237181	0.00201041	0.0010142	0.00231138	0.0195849	0.0016581	0.0261726	0.0131213	0.0103616
d__Bacteria;p__Proteobacteria;c__Alphaproteobacteria;o__Rhodospirillales;f__AEGEAN-169_marine_group;g__AEGEAN-169_marine_group;s__uncultured_bacterium	0	0	0.00160477	0.000811249	0.00175182	0.000969932	0.00141586	0.00121359	0.000129534	0.000114534	0.000236518	0.000112943	0.000118259	0	0	0	0	0.000307913	0.000308737	0
d__Bacteria;p__Firmicutes;__;__;__;__;__	0	0	0.00160477	0.000811249	0	0.000193986	0.00101133	0.000606796	0	0	0.000118259	0	0.000118259	0.00010142	0.000495295	0.000146156	0.00033162	0.000307913	0.000308737	0.000551146
d__Bacteria;p__Marinimicrobia_(SAR406_clade);c__Marinimicrobia_(SAR406_clade);o__Marinimicrobia_(SAR406_clade);f__Marinimicrobia_(SAR406_clade);g__Marinimicrobia_(SAR406_clade);s__uncultured_Deferribacteres	0	0	0.00160477	0.000811249	0	0.000775946	0.000404531	0.000404531	0.000129534	0	0	0.000112943	0.000236518	0.00010142	0	0	0	0	0	0.000220459
d__Bacteria;p__Planctomycetota;c__Pla3_lineage;o__Pla3_lineage;f__Pla3_lineage;g__Pla3_lineage;s__uncultured_Planctomycetaceae	0	0	0.000229253	0.00216333	0.000583942	0.000775946	0.00161812	0.000202265	0	0.000114534	0	0	0	0	0.000165098	0	8.2905e-05	0.000102638	0.000154369	0
d__Bacteria;p__Proteobacteria;c__Gammaproteobacteria;o__Burkholderiales;f__Comamonadaceae;g__Pelomonas;__	0	0	0.00183402	0.000540833	0.00145985	0	0.000404531	0.000404531	0.000647668	0.000343603	0.000354778	0.000451773	0.000591296	0.00010142	0.000165098	0.000584624	8.2905e-05	0.000615827	0.000308737	0.000330688
d__Bacteria;p__Proteobacteria;c__Gammaproteobacteria;o__Burkholderiales;f__Methylophilaceae;g__Methylotenera;__	0	0	0.00206327	0.000270416	0.00583942	0.0042677	0.00101133	0.00444984	0	0	0	0.000112943	0	0	0	0.000584624	0	0.000102638	0	0
d__Bacteria;p__Actinobacteriota;c__Acidimicrobiia;o__Microtrichales;f__Microtrichaceae;__;__	0	0	0.000687758	0.0016225	0.000583942	0.00116392	0.000809061	0.00121359	0.000129534	0	0.000236518	0.000790603	0.000591296	0.00040568	0.000165098	0.000438468	8.2905e-05	0.000307913	0.000771843	0.000551146
d__Bacteria;p__Nitrospinota;c__Nitrospinia;o__Nitrospinales;f__Nitrospinaceae;g__LS-NOB;__	0	0	0.00137552	0.000811249	0.000583942	0.000969932	0.000809061	0.00141586	0	0.000229069	0.000354778	0	0.000473037	0.00010142	0.000330196	0.000146156	8.2905e-05	0.000205276	0.000308737	0
d__Bacteria;p__Proteobacteria;c__Gammaproteobacteria;o__Methylococcales;f__Methylomonadaceae;g__Milano-WF1B-03;s__uncultured_gamma	0	0	0.00137552	0.000811249	0.00116788	0.000969932	0.00121359	0.000809061	0	0	0.000354778	0.000112943	0	0.00010142	0.000660393	0	0.00016581	0.000102638	0.000154369	0.000110229
d__Bacteria;p__Actinobacteriota;c__Acidimicrobiia;__;__;__;__	0	0	0.000229253	0.00189292	0.000583942	0.000969932	0.000202265	0.000404531	0.000518135	0.000572672	0.000827815	0.0025977	0.00118259	0.000608519	0.00148588	0.000876937	0.00124357	0.000718465	0.00154369	0.000771605
d__Bacteria;p__Planctomycetota;c__Phycisphaerae;o__Phycisphaerales;f__Phycisphaeraceae;g__SM1A02;s__uncultured_Phycisphaeraceae	0	0	0.00183402	0.000270416	0	0.00116392	0.000404531	0.000404531	0	0	0	0	0	0	0	0	0	0	0	0
d__Bacteria;p__Planctomycetota;c__Planctomycetes;o__Pirellulales;f__Pirellulaceae;g__uncultured;__	0	0	0.000458505	0.0016225	0.000875912	0.000387973	0.000404531	0.000606796	0.000259067	0.000458138	0.000709555	0.000564717	0.000354778	0.000507099	0.00148588	0.00073078	0.000414525	0.000718465	0.00154369	0.000551146
d__Bacteria;p__Proteobacteria;c__Gammaproteobacteria;o__Burkholderiales;f__Alcaligenaceae;__;__	0	0	0.000687758	0.00135208	0	0.000387973	0.000404531	0.000606796	0	0.000114534	0.000236518	0.000225887	0.000236518	0	0	0	0	0.000102638	0	0.000110229
d__Bacteria;p__Firmicutes;c__Bacilli;o__Lactobacillales;__;__;__	0	0	0.000917011	0.00108167	0.00642336	0.00116392	0.00101133	0.00606796	0.00336788	0.00412324	0.00603122	0.00485656	0.00756859	0.00365112	0.00165098	0.0023385	0.00082905	0.00195012	0.0024699	0.000551146
d__Archaea;p__Crenarchaeota;c__Nitrososphaeria;o__Nitrosopumilales;f__Nitrosopumilaceae;g__Nitrosopumilaceae;s__uncultured_euryarchaeote	0	0	0.00114626	0.000811249	0.00175182	0.0013579	0.000606796	0.00404531	0.000647668	0.00103081	0.000236518	0.00135532	0.000709555	0.000811359	0.00445765	0.000876937	0.00107776	0.00143693	0.00262427	0.000551146
d__Archaea;p__Crenarchaeota;c__Nitrososphaeria;o__Nitrosopumilales;f__Nitrosopumilaceae;g__Nitrosopumilaceae;s__marine_metagenome	0	0	0.00114626	0.000811249	0.000291971	0.000193986	0.000404531	0.000606796	0.000259067	0.000229069	0.000118259	0.000564717	0.000118259	0.00010142	0.00132079	0	8.2905e-05	0.000307913	0	0.000330688
d__Bacteria;p__Proteobacteria;c__Alphaproteobacteria;o__Sphingomonadales;f__Sphingomonadaceae;g__Novosphingobium;__	0	0	0.000229253	0.0016225	0.000583942	0.000193986	0.00182039	0.000404531	0.00103627	0.000229069	0.000236518	0.000564717	0.000354778	0.00010142	0.000825491	0.00073078	0.00066324	0	0.000463106	0.00418871
d__Bacteria;p__Proteobacteria;c__Gammaproteobacteria;o__Alteromonadales;f__Psychromonadaceae;g__Psychromonas;__	0	0	0.000229253	0.0016225	0	0.000193986	0.000404531	0	0	0	0	0	0.000118259	0	0	0	0	0	0	0
d__Bacteria;p__Poribacteria;c__Poribacteria;o__Poribacteria;f__Poribacteria;g__Poribacteria;s__metagenome	0	0	0.000458505	0.00135208	0	0.000193986	0.000404531	0.00121359	0	0	0	0	0	0	0	0	0	0	0	0
d__Bacteria;p__Bacteroidota;c__Bacteroidia;o__Chitinophagales;f__Chitinophagaceae;g__Lacibacter;__	0	0	0.000458505	0.00135208	0	0	0.000202265	0.000202265	0	0	0	0	0	0	0	0	8.2905e-05	0	0	0
d__Bacteria;p__Firmicutes;c__Negativicutes;o__Veillonellales-Selenomonadales;f__Sporomusaceae;__;__	0	0	0.000687758	0.00108167	0.000291971	0	0.000404531	0.000404531	0	0	0	0	0	0	0	0	0	0	0	0
d__Bacteria;p__Verrucomicrobiota;c__Verrucomicrobiae;o__Verrucomicrobiales;f__Verrucomicrobiaceae;g__Brevifollis;s__uncultured_bacterium	0	0	0.000687758	0.00108167	0	0.000193986	0.000202265	0	0	0	0	0	0	0	0	0	0	0	0	0
d__Bacteria;p__Acidobacteriota;c__Acidobacteriae;__;__;__;__	0	0	0.000917011	0.000811249	0	0.000193986	0	0.000202265	0	0	0.000118259	0	0	0.00010142	0	0	8.2905e-05	0	0	0
d__Bacteria;p__Proteobacteria;c__Gammaproteobacteria;o__Vibrionales;f__Vibrionaceae;__;__	0	9.04486e-05	0.000458505	0.00108167	0.000875912	0.000387973	0.000202265	0.00242718	0.000259067	0.000572672	0.00118259	0.000790603	0.000709555	0.00040568	0.000495295	0.00116925	0.00049743	0.000821102	0.000617475	0.000440917
d__Bacteria;p__Verrucomicrobiota;c__Verrucomicrobiae;o__Arctic97B-4_marine_group;f__Arctic97B-4_marine_group;g__Arctic97B-4_marine_group;s__uncultured_verrucomicrobium	0	0	0.00160477	0	0	0.0013579	0.000202265	0.000202265	0.000129534	0	0	0.000112943	0.000118259	0.00020284	0	0	0	0	0.000308737	0
d__Bacteria;p__Acidobacteriota;c__Blastocatellia;o__Blastocatellales;f__Blastocatellaceae;__;__	0	0	0.000229253	0.00135208	0.000291971	0.000193986	0.000202265	0	0.000259067	0.000114534	0	0.000225887	0	0	0.0257553	0.0153464	0.011358	0.0109822	0.0230009	0.0113536
d__Bacteria;p__Proteobacteria;c__Gammaproteobacteria;o__Burkholderiales;f__Neisseriaceae;__;__	0	0	0.000458505	0.00108167	0.000875912	0	0.000809061	0.00182039	0.00453368	0.00549765	0.00922422	0.005986	0.00993377	0.00425963	0.00478785	0.00496931	0.00190681	0.00502925	0.00524853	0.00176367
d__Bacteria;p__Proteobacteria;c__Alphaproteobacteria;o__Rhodospirillales;f__uncultured;g__uncultured;s__unidentified_marine	0	0	0.000458505	0.00108167	0	0.000775946	0.00101133	0.000404531	0	0	0	0	0	0	0	0	8.2905e-05	0	0	0
d__Bacteria;p__Planctomycetota;c__Planctomycetes;o__Gemmatales;f__Gemmataceae;__;__	0	0	0.000917011	0.000540833	0.000583942	0.000581959	0	0.000606796	0	0	0	0.000112943	0.000118259	0	0.00379726	0.00219234	0.00132648	0.00153957	0.002933	0.00176367
d__Bacteria;p__Proteobacteria;c__Alphaproteobacteria;o__Caulobacterales;f__Hyphomonadaceae;g__Maricaulis;__	0	0	0.000917011	0.000540833	0.00262774	0.000581959	0.000606796	0.00182039	0.000388601	0.000916275	0.000354778	0.00192004	0.00130085	0.000811359	0.000165098	0.000292312	0.00033162	0	0.000308737	0.000220459
d__Archaea;p__Crenarchaeota;c__Nitrososphaeria;o__Nitrosopumilales;f__Nitrosopumilaceae;__;__	0	0	0.000917011	0.000540833	0.000875912	0.0013579	0.00121359	0.00121359	0.000259067	0.000687207	0.000236518	0.00101649	0.000473037	0.00030426	0.00214628	0	0.00049743	0.00112902	0.000463106	0.000771605
d__Bacteria;p__Proteobacteria;c__Gammaproteobacteria;o__Burkholderiales;f__Neisseriaceae;g__Uruburuella;__	0	0	0.00114626	0.000270416	0.00175182	0.00116392	0.00101133	0.00121359	0.0015544	0.00274883	0.00413907	0.00463068	0.00591296	0.00263692	0.00214628	0.00380006	0.0016581	0.00246331	0.00355048	0.000992063
d__Bacteria;p__Proteobacteria;c__Gammaproteobacteria;o__Burkholderiales;f__Burkholderiaceae;g__Cupriavidus;__	0	0	0.00114626	0.000270416	0.000875912	0.000775946	0.00182039	0.000404531	0.00401554	0.00206162	0.00130085	0.00135532	0.00201041	0.00385396	0.000825491	0.00248465	0.000746145	0.00184748	0.00108058	0.0037478
d__Bacteria;p__Actinobacteriota;c__Actinobacteria;o__Propionibacteriales;f__Propionibacteriaceae;__;__	0	0	0.00114626	0.000270416	0	0.000193986	0	0.000202265	0.000129534	0.00125988	0.00153737	0.00101649	0.00165563	0.00121704	0.000660393	0.000438468	0.00033162	0.00153957	0.000771843	0.000110229
d__Bacteria;p__Cyanobacteria;c__Vampirivibrionia;o__Obscuribacterales;f__Obscuribacteraceae;g__Candidatus_Obscuribacter;__	0	0	0.00114626	0.000270416	0	0	0.00121359	0.00121359	0	0	0	0	0.000118259	0	0	0	8.2905e-05	0	0	0
d__Bacteria;p__Bacteroidota;c__Bacteroidia;o__Chitinophagales;f__Chitinophagaceae;g__Parafilimonas;__	0	0	0.00114626	0.000270416	0	0.000193986	0.000202265	0.000606796	0	0	0.000118259	0.000225887	0	0.00010142	0	0.000146156	0	0	0	0.000220459
d__Bacteria;p__Proteobacteria;c__Alphaproteobacteria;o__Parvibaculales;f__OCS116_clade;g__OCS116_clade;__	0	0	0.00137552	0	0	0.000581959	0	0	0	0.000114534	0.000236518	0.000112943	0	0	0.000165098	0	8.2905e-05	0	0.000308737	0.000110229
d__Bacteria;p__NB1-j;c__NB1-j;o__NB1-j;f__NB1-j;g__NB1-j;__	0	0	0	0.00135208	0.000583942	0	0.000404531	0.000404531	0.000259067	0.000229069	0	0.000225887	0.000354778	0.00010142	0.000165098	0	8.2905e-05	0.000307913	0.000771843	0.000110229
d__Bacteria;p__Elusimicrobiota;c__Elusimicrobia;o__Lineage_IV;f__Lineage_IV;g__Lineage_IV;s__uncultured_Termite	0	0	0	0.00135208	0.000583942	0.000193986	0.000404531	0.000404531	0	0	0	0	0	0	0	0	0	0	0	0
d__Bacteria;p__Planctomycetota;c__Planctomycetes;o__Pirellulales;f__Pirellulaceae;g__Rhodopirellula;__	0	9.04486e-05	0.000687758	0.000540833	0.000291971	0	0	0	0.000518135	0.000114534	0.000236518	0.00033883	0.000473037	0.00020284	0.000495295	0.000146156	0.00016581	0.000102638	0	0.000551146
d__Bacteria;p__Firmicutes;c__Clostridia;o__Peptostreptococcales-Tissierellales;f__Anaerovoracaceae;g__Anaerovorax;__	0	0	0.000229253	0.00108167	0	0.000193986	0	0.000202265	0	0	0	0	0	0	0	0	0	0	0	0
d__Bacteria;p__Chloroflexi;c__Dehalococcoidia;o__SAR202_clade;f__SAR202_clade;g__SAR202_clade;s__uncultured_gamma	0	0	0.000458505	0.000811249	0	0.000581959	0.000202265	0.00202265	0.000388601	0.000114534	0.000354778	0.000790603	0.000354778	0.00040568	0	0.000876937	0.000248715	0.000102638	0.000926212	0.000330688
d__Bacteria;p__Cyanobacteria;c__Vampirivibrionia;o__Obscuribacterales;f__Obscuribacteraceae;g__Obscuribacteraceae;s__uncultured_bacterium	0	0	0.000458505	0.000811249	0.000875912	0	0.000202265	0.000809061	0.000129534	0	0	0	0.000118259	0	0	0	0	0	0	0
d__Bacteria;p__Proteobacteria;c__Gammaproteobacteria;o__Oceanospirillales;f__Pseudohongiellaceae;g__Pseudohongiella;__	0	9.04486e-05	0.00114626	0	0	0.000775946	0	0.000202265	0.000259067	0	0.000473037	0	0.000118259	0.00020284	0	0	0	0.000102638	0.000617475	0
d__Bacteria;p__Proteobacteria;c__Alphaproteobacteria;o__Rhizobiales;f__Rhizobiaceae;__;__	0	0	0.000687758	0.000540833	0.000291971	0.000775946	0.00161812	0.000809061	0.0015544	0.00125988	0.00165563	0.00271064	0.00189215	0.00131846	0.0094106	0.00657702	0.00439396	0.00451606	0.010034	0.00396825
d__Bacteria;p__Proteobacteria;c__Gammaproteobacteria;o__Alteromonadales;f__Pseudoalteromonadaceae;__;__	0	0	0.000687758	0.000540833	0.000291971	0.00193986	0.000606796	0.000809061	0	0	0.000118259	0.000112943	0	0	0	0	0	0	0.000154369	0
d__Bacteria;p__Gemmatimonadota;c__Gemmatimonadetes;o__Gemmatimonadales;f__Gemmatimonadaceae;g__Gemmatimonas;__	0	0	0.000687758	0.000540833	0.000291971	0.000581959	0.000404531	0	0.000129534	0	0	0	0	0	0	0	0	0	0	0
d__Bacteria;p__Proteobacteria;c__Gammaproteobacteria;o__Legionellales;f__Legionellaceae;g__Legionella;__	0	0	0.000917011	0.000270416	0.000583942	0.000193986	0.000202265	0.000202265	0	0	0	0	0	0	0	0	8.2905e-05	0	0	0
d__Bacteria;p__Bacteroidota;c__Bacteroidia;o__Flavobacteriales;f__Cryomorphaceae;g__uncultured;s__marine_metagenome	0	0	0.000917011	0.000270416	0	0	0	0	0	0	0	0	0	0	0	0	0	0	0	0
d__Bacteria;p__Bdellovibrionota;c__Oligoflexia;o__Oligoflexales;f__uncultured;g__uncultured;__	0	9.04486e-05	0.000458505	0.000540833	0	0.000387973	0	0	0	0.000229069	0.000118259	0	0.000354778	0.00010142	0	0.000146156	0	0.000102638	0	0.000110229
d__Bacteria;p__Proteobacteria;c__Gammaproteobacteria;o__Enterobacterales;f__Enterobacteriaceae;__;__	0	0	0	0.00108167	0.00116788	0	0.000606796	0	0.00207254	0.00274883	0.00496689	0.00576011	0.006386	0.00314402	0.000660393	0.0013154	0.000911955	0.00102638	0.00108058	0.000661376
d__Bacteria;p__PAUC34f;c__PAUC34f;o__PAUC34f;f__PAUC34f;g__PAUC34f;__	0	0	0	0.00108167	0	0.000193986	0.000606796	0.000606796	0.000129534	0.000114534	0.000118259	0	0	0.00010142	0	0	0	0	0.000154369	0
d__Bacteria;p__Firmicutes;c__Bacilli;o__Lactobacillales;f__Enterococcaceae;g__Enterococcus;__	0	0	0.000229253	0.000811249	0.000291971	0.000581959	0	0.000404531	0.00323834	0.00355057	0.00543992	0.00485656	0.00591296	0.00375254	0.00264157	0.00219234	0.00157519	0.00215539	0.00231553	0.00132275
d__Bacteria;p__Actinobacteriota;c__Actinobacteria;o__Propionibacteriales;f__Propionibacteriaceae;g__Cutibacterium;__	0	0	0.000229253	0.000811249	0.00116788	0.000775946	0.000809061	0.00161812	0.000129534	0.00103081	0.000473037	0.00033883	0.000236518	0.000709939	0	0.000146156	0.000414525	0.000513189	0.000308737	0.000330688
d__Bacteria;p__Chloroflexi;c__TK10;o__TK10;f__TK10;g__TK10;s__marine_metagenome	0	0	0.000229253	0.000811249	0.000875912	0	0	0.000202265	0.000259067	0.000114534	0.000118259	0.00033883	0.000118259	0	0.000165098	0	0.000248715	0	0.000154369	0.000110229
d__Bacteria;p__Proteobacteria;c__Gammaproteobacteria;o__Burkholderiales;f__Rhodocyclaceae;g__Dechloromonas;__	0	0	0.000458505	0.000540833	0.000291971	0.000387973	0.00182039	0.000809061	0.000518135	0.000229069	0	0.000225887	0.000709555	0.00111562	0.000495295	0.000438468	0	0.000205276	0.000463106	0.000881834
d__Archaea;p__Crenarchaeota;c__Nitrososphaeria;o__Nitrosopumilales;f__Nitrosopumilaceae;g__Candidatus_Nitrosopumilus;__	0	0	0.000458505	0.000540833	0.000291971	0.000387973	0.000202265	0.000202265	0.000518135	0	0.000473037	0.000451773	0.000118259	0.00020284	0.000330196	0.000438468	0	0.000205276	0.000308737	0.000110229
d__Bacteria;p__Proteobacteria;c__Gammaproteobacteria;o__Alteromonadales;f__Moritellaceae;__;__	0	0	0.000458505	0.000540833	0.0020438	0.000387973	0	0.00121359	0.000129534	0.000114534	0.000118259	0	0	0	0	0	0	0	0	0
d__Archaea;p__Crenarchaeota;c__Nitrososphaeria;o__Marine_Benthic_Group_A;f__Marine_Benthic_Group_A;g__Marine_Benthic_Group_A;__	0	0	0.000458505	0.000540833	0	0.000387973	0.000202265	0.000202265	0.000129534	0.000229069	0.000236518	0.000112943	0.000118259	0.000507099	0.000165098	0.000438468	0.000248715	0.000307913	0.000154369	0.000110229
d__Bacteria;p__Cyanobacteria;c__Vampirivibrionia;o__Obscuribacterales;f__Obscuribacteraceae;g__Candidatus_Obscuribacter;s__uncultured_bacterium	0	0	0.000458505	0.000540833	0.000291971	0	0.00262945	0	0.000129534	0	0	0.000112943	0	0	0	0	0	0	0	0.000110229
d__Bacteria;p__Proteobacteria;c__Alphaproteobacteria;o__Rhodospirillales;f__Magnetospirillaceae;g__Magnetospirillum;__	0	0	0.000458505	0.000540833	0.000291971	0	0.000809061	0.000606796	0	0	0	0	0	0	0	0	0	0	0	0
d__Bacteria;p__Proteobacteria;c__Gammaproteobacteria;o__Burkholderiales;f__Hydrogenophilaceae;__;__	0	0	0.000687758	0.000270416	0.000291971	0.00155189	0.00121359	0.000404531	0.000388601	0.000229069	0.000118259	0.000112943	0.000118259	0.00020284	0.000165098	0.000438468	8.2905e-05	0.000307913	0.000154369	0.000330688
d__Bacteria;p__Planctomycetota;c__Planctomycetes;o__Planctomycetales;f__uncultured;g__uncultured;__	0	0	0.000687758	0.000270416	0.000583942	0.000581959	0.000202265	0.000606796	0	0.000229069	0.000473037	0.000225887	0.000354778	0.00040568	0	0.000438468	8.2905e-05	0	0.000154369	0.000330688
d__Bacteria;p__Verrucomicrobiota;c__Lentisphaeria;o__Lentisphaerales;f__Lentisphaeraceae;g__Lentisphaera;__	0	0	0.000687758	0.000270416	0.000291971	0.000193986	0.000606796	0.000202265	0.000259067	0	0.000236518	0.000790603	0.000354778	0.000507099	0.000165098	0.000146156	8.2905e-05	0	0.000463106	0
d__Bacteria;p__Myxococcota;__;__;__;__;__	0	0	0.000687758	0.000270416	0.000291971	0.000193986	0.000202265	0	0	0.000114534	0	0.000112943	0.000473037	0	0	0	8.2905e-05	0.000102638	0.000154369	0.000110229
d__Bacteria;p__Proteobacteria;c__Gammaproteobacteria;o__Methylococcales;__;__;__	0	0	0.000687758	0.000270416	0	0.000387973	0.000606796	0.000606796	0	0	0	0	0	0	0	0	0	0	0	0
d__Bacteria;p__Planctomycetota;c__Phycisphaerae;o__Phycisphaerales;f__Phycisphaeraceae;g__SM1A02;s__uncultured_Planctomycetaceae	0	0	0.000687758	0.000270416	0	0.000387973	0.000202265	0.000202265	0	0	0	0	0	0	0	0	0	0	0	0.000110229
d__Bacteria;p__Actinobacteriota;c__Actinobacteria;__;__;__;__	0	0.000180897	0.000229253	0.000540833	0.000875912	0.000193986	0.000606796	0	0.0011658	0.00114534	0.00354778	0.00203298	0.00413907	0.00212982	0.00396236	0.0036539	0.00149229	0.00266858	0.00216116	0.00143298
d__Bacteria;p__Firmicutes;c__Bacilli;__;__;__;__	0	0	0.000917011	0	0.000291971	0.000193986	0.000202265	0.000202265	0.000259067	0.000687207	0.000473037	0.000903546	0.000709555	0.00030426	0.000330196	0.000146156	0.00016581	0.000102638	0.000308737	0
d__Bacteria;p__Planctomycetota;c__Phycisphaerae;o__Phycisphaerales;f__Phycisphaeraceae;g__uncultured;__	0	0	0.000917011	0	0.000875912	0.000581959	0	0.00141586	0	0.000229069	0	0.000451773	0	0	0	0	0.000248715	0.000102638	0	0
d__Bacteria;p__Planctomycetota;c__Phycisphaerae;o__Phycisphaerales;f__Phycisphaeraceae;g__SM1A02;s__iron-reducing_bacterium	0	0	0.000917011	0	0	0.000775946	0	0.000404531	0	0	0	0	0.000118259	0	0	0	0	0	0	0
d__Bacteria;p__Patescibacteria;c__Parcubacteria;o__Candidatus_Kaiserbacteria;f__Candidatus_Kaiserbacteria;g__Candidatus_Kaiserbacteria;__	0	0.00063314	0	0.000270416	0	0.000193986	0	0	0.000129534	0.000229069	0	0.000225887	0.000236518	0.00020284	0.000825491	0.000438468	0.000414525	0.000307913	0.000617475	0.000440917
d__Bacteria;p__Bacteroidota;c__Bacteroidia;o__Cytophagales;f__Cyclobacteriaceae;__;__	0	9.04486e-05	0.000458505	0.000270416	0	0.000387973	0.000606796	0	0	0.000114534	0.000118259	0.000225887	0.000354778	0.00010142	0.000165098	0.000292312	0	0.000205276	0.000617475	0.000110229
d__Archaea;p__Nanoarchaeota;c__Nanoarchaeia;o__Woesearchaeales;f__Woesearchaeales;g__Woesearchaeales;__	0	0	0	0.000811249	0.000291971	0.000387973	0.000809061	0.000404531	0.000129534	0.000458138	0.000354778	0.000564717	0.000118259	0.00030426	0.00115569	0.000146156	0.000580335	0.000307913	0.000926212	0.000110229
d__Bacteria;p__Marinimicrobia_(SAR406_clade);c__Marinimicrobia_(SAR406_clade);o__Marinimicrobia_(SAR406_clade);f__Marinimicrobia_(SAR406_clade);g__Marinimicrobia_(SAR406_clade);s__uncultured_Fibrobacteres/Acidobacteria	0	0	0	0.000811249	0	0.000387973	0	0.000202265	0	0	0.000118259	0.00033883	0	0.00020284	0	0.000146156	8.2905e-05	0	0	0.000110229
d__Bacteria;p__Actinobacteriota;c__Actinobacteria;o__Corynebacteriales;f__Corynebacteriaceae;g__Lawsonella;__	0	0	0	0.000811249	0	0.000193986	0	0	0	0	0	0	0.000118259	0	0	0.000146156	0	0	0	0
d__Archaea;p__Thermoplasmatota;c__Thermoplasmata;__;__;__;__	0	0	0	0.000811249	0	0	0	0	0	0	0.000118259	0	0	0	0	0	0	0	0	0
d__Bacteria;p__Firmicutes;c__Bacilli;o__Izemoplasmatales;f__Izemoplasmatales;g__Izemoplasmatales;s__uncultured_bacterium	0	0	0	0.000811249	0	0	0	0	0	0	0	0	0	0	0	0	0	0	0	0
d__Bacteria;p__Acidobacteriota;c__Thermoanaerobaculia;o__Thermoanaerobaculales;f__Thermoanaerobaculaceae;g__Subgroup_10;__	0	0	0.000229253	0.000540833	0	0	0.000202265	0.00141586	0.000129534	0.000229069	0.000236518	0.00033883	0.000473037	0	0.00478785	0.00350775	0.00107776	0.00266858	0.00725533	0.00286596
d__Bacteria;p__Bacteroidota;c__Bacteroidia;o__Cytophagales;__;__;__	0	0	0.000229253	0.000540833	0	0.000581959	0.000202265	0.000809061	0.000129534	0.000343603	0.000118259	0	0	0	0.000165098	0.000438468	8.2905e-05	0.000307913	0.000617475	0.000440917
d__Bacteria;p__Chloroflexi;c__Dehalococcoidia;o__SAR202_clade;f__SAR202_clade;g__SAR202_clade;s__hydrothermal_vent	0	0	0.000229253	0.000540833	0.000291971	0.000969932	0.000202265	0.000606796	0	0	0	0.000225887	0.000118259	0.00010142	0	0.00102309	8.2905e-05	0.000102638	0.000308737	0.000110229
d__Bacteria;p__Marinimicrobia_(SAR406_clade);c__Marinimicrobia_(SAR406_clade);o__Marinimicrobia_(SAR406_clade);f__Marinimicrobia_(SAR406_clade);g__Marinimicrobia_(SAR406_clade);s__metagenome	0	0	0.000229253	0.000540833	0	0.000581959	0.000202265	0.000202265	0	0	0.000118259	0.000225887	0.000118259	0	0.000165098	0	0	0	0	0.000330688
d__Bacteria;p__Proteobacteria;c__Alphaproteobacteria;o__Rhodospirillales;f__AEGEAN-169_marine_group;g__AEGEAN-169_marine_group;s__uncultured_Rickettsiales	0	0	0.000229253	0.000540833	0.000291971	0.000193986	0.000809061	0.000202265	0	0	0.000118259	0.000112943	0	0	0.000165098	0	0	0	0	0
d__Bacteria;p__Proteobacteria;c__Gammaproteobacteria;o__Francisellales;f__Francisellaceae;g__[Caedibacter]_taeniospiralis_group;__	0	0	0.000229253	0.000540833	0	0.000581959	0.000202265	0.000404531	0	0	0	0.000225887	0	0.00010142	0.000165098	0	0	0	0	0
d__Bacteria;p__Proteobacteria;c__Gammaproteobacteria;o__Cellvibrionales;f__Cellvibrionaceae;__;__	0	0	0.000229253	0.000540833	0	0	0.000809061	0	0	0	0	0	0.000118259	0	0.000165098	0.000292312	0	0	0.000154369	0
d__Bacteria;p__Desulfobacterota;c__Dissulfuribacteria;o__Dissulfuribacterales;f__Dissulfuribacteraceae;__;__	0	0	0.000229253	0.000540833	0	0	0	0.000202265	0	0.000458138	0	0	0	0	0	0	0	0.000102638	0.000154369	0
d__Bacteria;p__Proteobacteria;c__Gammaproteobacteria;o__Francisellales;f__Francisellaceae;g__uncultured;__	0	0	0.000229253	0.000540833	0.000291971	0.000193986	0	0	0	0	0.000118259	0	0	0	0	0.000146156	0	0	0	0
d__Bacteria;p__Firmicutes;c__Desulfitobacteriia;o__Desulfitobacteriales;f__Desulfitobacteriaceae;g__Desulfosporosinus;__	0	0	0.000229253	0.000540833	0	0	0	0.000202265	0	0	0.000118259	0	0	0	0	0	0	0	0	0
d__Bacteria;p__Verrucomicrobiota;__;__;__;__;__	0	0	0.000229253	0.000540833	0	0	0	0	0	0	0	0	0.000118259	0	0	0	0	0	0	0
d__Bacteria;p__Gemmatimonadota;c__BD2-11_terrestrial_group;o__BD2-11_terrestrial_group;f__BD2-11_terrestrial_group;g__BD2-11_terrestrial_group;__	0	0	0.000458505	0.000270416	0	0.000387973	0.000404531	0.000606796	0.000129534	0.000229069	0.000118259	0.000225887	0.000709555	0.00010142	0.000990589	0.000438468	0.00033162	0.000205276	0	0.000330688
d__Bacteria;p__Proteobacteria;c__Gammaproteobacteria;o__Vibrionales;f__Vibrionaceae;g__Salinivibrio;__	0	0	0.000458505	0.000270416	0.000291971	0.000193986	0.000404531	0.000202265	0.000129534	0.000229069	0.000709555	0.00067766	0.000236518	0.00010142	0.000330196	0.000584624	8.2905e-05	0	0.000463106	0.000330688
d__Bacteria;p__Proteobacteria;c__Alphaproteobacteria;o__Rhizobiales;f__Xanthobacteraceae;g__Afipia;__	0	0	0.000458505	0.000270416	0	0	0.000202265	0.000202265	0.000259067	0.000114534	0.000236518	0	0.000118259	0	0	0.000146156	0	0	0.000154369	0
d__Bacteria;p__Chloroflexi;c__Dehalococcoidia;o__SAR202_clade;f__SAR202_clade;g__SAR202_clade;s__uncultured_Thermomicrobium	0	0	0.000458505	0.000270416	0	0	0	0.000404531	0	0	0	0.000225887	0.000236518	0.00010142	0	0.000146156	0	0.000205276	0	0
d__Bacteria;p__Proteobacteria;c__Gammaproteobacteria;o__UBA10353_marine_group;f__UBA10353_marine_group;g__UBA10353_marine_group;s__hydrothermal_vent	0	0	0.000458505	0.000270416	0	0.000193986	0	0	0	0	0	0.000112943	0.000118259	0	0	0	8.2905e-05	0.000102638	0	0
d__Bacteria;p__Proteobacteria;c__Gammaproteobacteria;o__Oceanospirillales;f__Marinomonadaceae;g__Marinomonas;__	0	0	0.000458505	0.000270416	0	0.000193986	0.000202265	0	0	0	0	0	0	0	0	0	0	0	0	0.000110229
d__Bacteria;p__Proteobacteria;c__Alphaproteobacteria;o__Rhizobiales;f__Rhizobiales_Incertae_Sedis;g__Phreatobacter;__	0	0	0.000458505	0.000270416	0	0	0	0	0	0	0	0.000112943	0	0.00010142	0	0	0	0	0	0
d__Bacteria;p__Firmicutes;c__Desulfotomaculia;o__Desulfotomaculales;f__Desulfotomaculales;g__Desulfurispora;__	0	0	0.000458505	0.000270416	0	0	0	0.000202265	0	0	0	0	0	0	0	0	0	0	0	0
d__Bacteria;p__Firmicutes;c__Clostridia;o__Clostridiales;f__Clostridiaceae;g__Clostridium_sensu_stricto_13;__	0	0	0.000458505	0.000270416	0	0	0	0	0	0	0	0	0	0	0	0	0	0	0	0
d__Bacteria;p__Proteobacteria;c__Alphaproteobacteria;o__Caulobacterales;f__Parvularculaceae;__;__	0	0	0.000687758	0	0	0.000581959	0.000606796	0.000202265	0.00686528	0.0113389	0.0153737	0.0221369	0.0209319	0.00933063	0.0123824	0.00745396	0.00381363	0.00513189	0.00879901	0.00485009
d__Bacteria;p__Proteobacteria;c__Gammaproteobacteria;o__Burkholderiales;f__Oxalobacteraceae;g__Janthinobacterium;__	0	0	0.000687758	0	0.000583942	0.000193986	0.000202265	0	0.000388601	0.000916275	0.000709555	0.000564717	0.00130085	0.00030426	0.000330196	0.000146156	0	0.000307913	0.000617475	0.000220459
d__Archaea;p__Thermoplasmatota;__;__;__;__;__	0	0	0.000687758	0	0	0.000387973	0.000606796	0.000809061	0.000259067	0.000114534	0.000354778	0.000790603	0.000118259	0	0.000495295	0.000292312	0.00033162	0.000615827	0.000463106	0
d__Bacteria;p__Hydrogenedentes;c__Hydrogenedentia;o__Hydrogenedentiales;f__Hydrogenedensaceae;g__Hydrogenedensaceae;__	0	0	0.000687758	0	0	0	0	0.00101133	0	0.000114534	0	0.00033883	0	0.00020284	0	0.000292312	0.000248715	0.000102638	0.000308737	0.000330688
d__Bacteria;p__Planctomycetota;c__Pla3_lineage;o__Pla3_lineage;f__Pla3_lineage;g__Pla3_lineage;s__hydrothermal_vent	0	0	0.000687758	0	0	0.000775946	0.000202265	0.000202265	0.000388601	0	0	0.000112943	0	0	0.000330196	0.000292312	0	0	0.000308737	0.000220459
d__Bacteria;p__Planctomycetota;c__Phycisphaerae;o__CCM11a;f__CCM11a;g__CCM11a;__	0	0	0.000687758	0	0	0	0	0.000202265	0.000129534	0	0	0	0.000236518	0	0.000165098	0.000292312	0.000248715	0	0.000308737	0.000440917
d__Bacteria;p__Planctomycetota;c__Planctomycetes;o__Isosphaerales;f__Isosphaeraceae;__;__	0	0	0.000687758	0	0	0	0	0	0.000259067	0.000229069	0.000236518	0.000112943	0	0	0.000660393	0	0	0	0	0.000110229
d__Bacteria;p__Dependentiae;c__Babeliae;o__Babeliales;__;__;__	0	0	0.000687758	0	0	0.000193986	0	0.000202265	0.000259067	0.000114534	0	0	0	0	0	0	8.2905e-05	0	0	0
d__Bacteria;p__Acidobacteriota;c__Acidobacteriae;o__Solibacterales;f__Solibacteraceae;g__Candidatus_Solibacter;__	0	0	0.000687758	0	0	0.000775946	0	0	0	0	0	0	0	0	0	0	0	0	0	0
d__Bacteria;p__Chloroflexi;c__Dehalococcoidia;o__SAR202_clade;f__SAR202_clade;g__SAR202_clade;s__uncultured_Chloroflexales	0	0	0.000687758	0	0	0.000193986	0	0	0	0	0	0	0	0.00010142	0	0	8.2905e-05	0	0.000154369	0
d__Bacteria;p__Bacteroidota;c__Bacteroidia;o__Flavobacteriales;f__Cryomorphaceae;g__Vicingus;__	0	9.04486e-05	0	0.000540833	0.000291971	0	0.000202265	0.000202265	0.000129534	0	0.000473037	0.000112943	0.000354778	0.00010142	0.000330196	0.000292312	8.2905e-05	0.000102638	0.000308737	0
d__Bacteria;p__Cyanobacteria;__;__;__;__;__	0	9.04486e-05	0.000229253	0.000270416	0	0.000193986	0	0.000404531	0	0	0	0	0	0	0	0	0	0	0	0
d__Bacteria;p__Cyanobacteria;c__Cyanobacteriia;o__Chloroplast;f__Chloroplast;g__Chloroplast;s__Rhizosolenia_imbricata	0	0.000542692	0	0	0	0	0	0	0	0	0	0	0	0	0	0	0	0.000102638	0	0
d__Bacteria;p__Proteobacteria;c__Alphaproteobacteria;o__Rhizobiales;f__Hyphomicrobiaceae;g__Hyphomicrobium;__	0	0	0	0.000540833	0	0	0.000404531	0.000202265	0	0	0.000118259	0	0	0.00020284	0.00132079	0.000438468	0.00016581	0.000513189	0.00154369	0.00110229
d__Bacteria;p__Actinobacteriota;c__Actinobacteria;o__Micrococcales;f__Brevibacteriaceae;g__Brevibacterium;__	0	0	0	0.000540833	0	0.000387973	0.00121359	0.00101133	0	0.000343603	0	0.000225887	0.000118259	0.00040568	0	0.000146156	0	0.000205276	0.000308737	0
d__Bacteria;p__Proteobacteria;c__Alphaproteobacteria;o__Dongiales;f__Dongiaceae;g__Dongia;__	0	0	0	0.000540833	0	0	0.000202265	0	0	0.000114534	0	0	0.000118259	0	0.000330196	0.000438468	0.00033162	0.000307913	0.000771843	0.000330688
d__Bacteria;p__Planctomycetota;c__Brocadiae;o__Brocadiales;f__Scalinduaceae;g__Candidatus_Scalindua;__	0	0	0	0.000540833	0	0	0.00161812	0	0	0	0	0	0	0	0	0	0	0	0.000154369	0.000220459
d__Bacteria;p__Chloroflexi;c__Dehalococcoidia;o__SAR202_clade;f__SAR202_clade;g__SAR202_clade;s__marine_metagenome	0	0	0	0.000540833	0	0	0.000202265	0.000202265	0	0.000114534	0.000118259	0	0.000236518	0.00010142	0.000330196	0	8.2905e-05	0.000205276	0	0.000110229
d__Bacteria;p__Margulisbacteria;c__Margulisbacteria;o__Margulisbacteria;f__Margulisbacteria;g__Margulisbacteria;__	0	0	0	0.000540833	0	0.000193986	0.000606796	0	0	0	0.000118259	0.000112943	0	0	0	0.000146156	8.2905e-05	0	0	0
d__Bacteria;p__Verrucomicrobiota;c__Verrucomicrobiae;o__Arctic97B-4_marine_group;f__Arctic97B-4_marine_group;g__Arctic97B-4_marine_group;s__uncultured_marine	0	0	0	0.000540833	0	0	0	0.000202265	0.000129534	0.000114534	0.000118259	0	0	0.00010142	0	0.000146156	0	0	0	0
d__Bacteria;p__Verrucomicrobiota;c__Chlamydiae;o__Chlamydiales;f__Parachlamydiaceae;g__Candidatus_Rubidus;s__Candidatus_Rubidus	0	0	0	0.000540833	0	0	0.000809061	0	0	0	0	0	0	0	0	0	0	0	0	0
d__Bacteria;p__Proteobacteria;c__Alphaproteobacteria;o__Rhodospirillales;f__Magnetospiraceae;g__uncultured;s__uncultured_nuHF2	0	0	0	0.000540833	0	0	0.000202265	0	0	0	0	0.000112943	0	0.00020284	0	0	8.2905e-05	0	0.000154369	0
d__Bacteria;p__Proteobacteria;c__Alphaproteobacteria;o__Acetobacterales;f__Acetobacteraceae;g__Roseococcus;__	0	0	0	0.000540833	0.000291971	0	0.000404531	0	0	0	0	0	0	0	0	0	0	0	0	0
d__Bacteria;p__Chloroflexi;c__Dehalococcoidia;o__SAR202_clade;f__SAR202_clade;g__SAR202_clade;s__uncultured_marine	0	0	0	0.000540833	0	0	0	0	0	0	0	0	0	0	0	0	0	0	0	0
d__Bacteria;p__Actinobacteriota;c__Acidimicrobiia;o__Microtrichales;f__Ilumatobacteraceae;g__uncultured;__	0	0.000271346	0.000229253	0	0	0	0	0	0	0	0	0	0	0	0	0	0	0	0	0
d__Bacteria;p__Proteobacteria;c__Alphaproteobacteria;o__Caulobacterales;f__Hyphomonadaceae;g__Hyphomonas;__	0	0	0.000229253	0.000270416	0.00116788	0.000193986	0.000606796	0.00121359	0.00388601	0.00584126	0.00768685	0.0121979	0.0113529	0.00436105	0.00627373	0.00380006	0.00248715	0.00266858	0.00602038	0.00220459
d__Bacteria;p__Proteobacteria;c__Gammaproteobacteria;o__Diplorickettsiales;f__Diplorickettsiaceae;__;__	0	0	0.000229253	0.000270416	0.0020438	0.000193986	0.00101133	0.00101133	0	0	0	0	0	0	0	0	0	0	0	0
d__Archaea;p__Nanoarchaeota;c__Nanoarchaeia;o__Woesearchaeales;__;__;__	0	0	0.000229253	0.000270416	0	0.000193986	0.000404531	0.000404531	0	0.000114534	0.000236518	0	0.000118259	0.00010142	0.000660393	0.000146156	8.2905e-05	0.000102638	0.000463106	0.000220459
d__Bacteria;p__Nitrospirota;c__Nitrospiria;o__Nitrospirales;f__Nitrospiraceae;g__Nitrospira;__	0	0	0.000229253	0.000270416	0	0	0	0	0	0	0	0	0.000118259	0	0.000495295	0.000146156	0.00033162	0.000205276	0.000463106	0.000551146
d__Bacteria;p__Verrucomicrobiota;c__Chlamydiae;o__Chlamydiales;f__Simkaniaceae;g__uncultured;__	0	0	0.000229253	0.000270416	0	0.000193986	0	0	0.000129534	0.000114534	0.000236518	0.000225887	0.000118259	0.00030426	0.000165098	0.000146156	0.00016581	0	0.000154369	0
d__Bacteria;p__Proteobacteria;c__Gammaproteobacteria;o__Oceanospirillales;f__Saccharospirillaceae;g__Oleispira;__	0	0	0.000229253	0.000270416	0	0.000193986	0.000809061	0.000404531	0.000129534	0.000114534	0	0	0	0	0	0.000146156	0	0	0	0
d__Bacteria;p__Proteobacteria;c__Gammaproteobacteria;o__Alteromonadales;f__Colwelliaceae;__;__	0	0	0.000229253	0.000270416	0.000291971	0	0.000606796	0	0.000129534	0	0.000236518	0	0.000118259	0	0	0.000146156	0	0	0.000154369	0
d__Bacteria;p__Proteobacteria;c__Gammaproteobacteria;o__Francisellales;f__Francisellaceae;__;__	0	0	0.000229253	0.000270416	0	0	0	0.000404531	0	0	0.000118259	0	0	0.00040568	0.000165098	0.000146156	0	0	0.000308737	0.000110229
d__Bacteria;p__Fibrobacterota;c__Fibrobacteria;o__Fibrobacterales;f__Fibrobacteraceae;__;__	0	0	0.000229253	0.000270416	0	0.000193986	0	0	0.000259067	0.000114534	0.000354778	0.000112943	0	0.00020284	0	0	0	0	0	0
d__Bacteria;p__Chloroflexi;c__N9D0;o__N9D0;f__N9D0;g__N9D0;s__marine_metagenome	0	0	0.000229253	0.000270416	0	0	0.000606796	0.000202265	0	0	0	0	0	0	0.000165098	0.000146156	0	0	0	0
d__Bacteria;p__Proteobacteria;c__Alphaproteobacteria;o__SAR11_clade;f__Clade_II;g__Clade_II;s__uncultured_proteobacterium	0	0	0.000229253	0.000270416	0	0.000193986	0.000404531	0	0	0	0	0	0.000118259	0	0	0	8.2905e-05	0	0.000154369	0.000110229
d__Bacteria;p__Proteobacteria;c__Gammaproteobacteria;o__OM182_clade;f__OM182_clade;g__OM182_clade;__	0	0	0.000229253	0.000270416	0	0.000193986	0.000606796	0	0	0	0	0	0	0	0	0	0	0.000102638	0.000154369	0
d__Bacteria;p__Proteobacteria;c__Gammaproteobacteria;o__HOC36;f__HOC36;g__HOC36;__	0	0	0.000229253	0.000270416	0	0.000193986	0.000202265	0.000202265	0	0	0	0.000112943	0	0	0	0.000146156	8.2905e-05	0	0	0
d__Bacteria;p__Actinobacteriota;c__Actinobacteria;o__Micrococcales;f__Micrococcaceae;__;__	0	0	0.000229253	0.000270416	0	0	0	0	0.000129534	0	0.000118259	0.000225887	0	0.00010142	0.000165098	0	0	0.000102638	0	0
d__Bacteria;p__Proteobacteria;c__Alphaproteobacteria;o__Parvibaculales;f__OCS116_clade;g__OCS116_clade;s__uncultured_bacterium	0	0	0.000229253	0.000270416	0	0.000387973	0.000202265	0	0.000129534	0	0.000118259	0	0	0	0	0	0	0	0	0
d__Bacteria;p__Poribacteria;c__Poribacteria;o__Poribacteria;f__Poribacteria;g__Poribacteria;__	0	0	0.000229253	0.000270416	0	0	0	0	0.000129534	0	0.000118259	0.000112943	0	0	0.000165098	0.000146156	0	0.000102638	0	0
d__Bacteria;p__Proteobacteria;c__Gammaproteobacteria;o__Xanthomonadales;f__Rhodanobacteraceae;__;__	0	0	0.000229253	0.000270416	0	0	0	0	0	0	0	0	0	0	0.000165098	0.000146156	0	0	0.000308737	0.000110229
d__Bacteria;p__Proteobacteria;c__Gammaproteobacteria;o__Cellvibrionales;f__Cellvibrionaceae;g__Umboniibacter;__	0	0	0.000229253	0.000270416	0	0.000193986	0	0.000404531	0.000129534	0	0	0	0	0	0	0	0	0	0	0
d__Bacteria;p__Firmicutes;c__Clostridia;__;__;__;__	0	0	0.000229253	0.000270416	0	0.000193986	0	0	0	0.000114534	0.000118259	0.000225887	0	0	0	0	0	0	0	0
d__Bacteria;p__Planctomycetota;c__Planctomycetes;o__Pirellulales;f__Pirellulaceae;g__Rhodopirellula;s__hydrothermal_vent	0	0	0.000229253	0.000270416	0	0.000193986	0.000202265	0	0.000129534	0	0	0.000112943	0	0	0	0	0	0	0	0
d__Bacteria;p__Spirochaetota;c__Spirochaetia;o__Spirochaetales;f__Spirochaetaceae;g__uncultured;s__Rectinema_cohabitans	0	0	0.000229253	0.000270416	0	0.000193986	0.000202265	0	0	0	0	0	0	0	0	0	0	0	0	0
d__Bacteria;p__Planctomycetota;c__Phycisphaerae;o__Phycisphaerales;f__Phycisphaeraceae;g__FS140-16B-02_marine_group;s__uncultured_bacterium	0	0	0.000229253	0.000270416	0	0.000193986	0	0	0	0	0	0	0	0	0.000165098	0	0	0	0	0
d__Bacteria;p__Desulfobacterota;c__Desulfobacteria;o__Desulfobacterales;f__Desulfosarcinaceae;g__SEEP-SRB1;__	0	0	0.000229253	0.000270416	0	0	0	0	0	0.000343603	0	0	0	0	0	0	0	0	0	0
d__Bacteria;p__Verrucomicrobiota;c__Lentisphaeria;o__Victivallales;f__Arctic95B-14;g__Arctic95B-14;s__uncultured_bacterium	0	0	0.000229253	0.000270416	0	0	0	0.000202265	0	0.000114534	0	0	0	0	0	0	0	0	0	0
d__Bacteria;p__Proteobacteria;c__Alphaproteobacteria;o__Ferrovibrionales;f__Ferrovibrionaceae;g__Ferrovibrio;s__Ferrovibrio_denitrificans	0	0	0.000229253	0.000270416	0	0	0	0.000202265	0	0	0	0	0	0	0	0	0	0	0	0
d__Bacteria;p__Verrucomicrobiota;c__Verrucomicrobiae;o__Arctic97B-4_marine_group;f__Arctic97B-4_marine_group;g__Arctic97B-4_marine_group;s__metagenome	0	0	0.000229253	0.000270416	0	0	0	0	0	0	0	0	0	0	0	0	0	0	0	0
d__Bacteria;p__Bacteroidota;c__Bacteroidia;o__Chitinophagales;f__Saprospiraceae;__;__	0	0	0.000458505	0	0.000291971	0.000193986	0	0.000404531	0.00129534	0.00251976	0.0026017	0.00282358	0.00295648	0.00111562	0.00792472	0.00511546	0.00215553	0.00431079	0.00818154	0.00407848
d__Bacteria;p__Acidobacteriota;c__Vicinamibacteria;o__Vicinamibacterales;__;__;__	0	0	0.000458505	0	0.000583942	0.000969932	0.000404531	0.000404531	0	0.000343603	0.000236518	0.00033883	0	0.00010142	0.000165098	0.000438468	0.000248715	0.000513189	0.000771843	0.000330688
d__Bacteria;p__Acidobacteriota;c__Acidobacteriae;o__PAUC26f;f__PAUC26f;g__PAUC26f;__	0	0	0.000458505	0	0	0	0	0.000202265	0	0.000114534	0.000118259	0.000451773	0.000236518	0.00030426	0.000660393	0.000438468	0.00016581	0.000410551	0.00108058	0.000220459
d__Bacteria;p__Acidobacteriota;c__Vicinamibacteria;o__Vicinamibacterales;f__Vicinamibacteraceae;g__uncultured;__	0	0	0.000458505	0	0	0	0	0	0	0	0	0	0	0	0.000495295	0.0013154	0.000248715	0.000615827	0.00108058	0.000220459
d__Bacteria;p__Proteobacteria;c__Gammaproteobacteria;o__Vibrionales;f__Vibrionaceae;g__Photobacterium;__	0	0	0.000458505	0	0	0	0.000202265	0.000606796	0.000518135	0.000114534	0.000473037	0.000225887	0.000236518	0.00010142	0.000165098	0	0.00016581	0.000205276	0.000617475	0
d__Bacteria;p__Planctomycetota;c__Phycisphaerae;o__Phycisphaerales;f__Phycisphaeraceae;g__FS140-16B-02_marine_group;__	0	0	0.000458505	0	0.00145985	0.000193986	0.000202265	0.000404531	0	0.000114534	0.000118259	0	0.000236518	0.00040568	0	0.000146156	0	0	0.000154369	0
d__Bacteria;p__Proteobacteria;c__Gammaproteobacteria;o__Oceanospirillales;f__Alcanivoracaceae1;g__Alcanivorax;s__uncultured_Alteromonas	0	0	0.000458505	0	0.000875912	0.000969932	0	0.000404531	0	0.000114534	0	0.00033883	0.000118259	0	0	0.000146156	0	0	0	0.000330688
d__Archaea;p__Thermoplasmatota;c__Thermoplasmata;o__Marine_Group_II;f__Marine_Group_II;g__Marine_Group_II;s__uncultured_marine	0	0	0.000458505	0	0	0	0	0.000202265	0	0	0.000236518	0.000112943	0.000591296	0.00020284	0.000165098	0.000584624	0	0.000102638	0	0
d__Bacteria;p__Bacteroidota;c__Bacteroidia;o__Cytophagales;f__Amoebophilaceae;g__uncultured;s__uncultured_bacterium	0	0	0.000458505	0	0	0.000581959	0	0	0	0.000114534	0	0.000112943	0.000354778	0	0	0	0	0	0	0
d__Bacteria;p__AncK6;c__AncK6;o__AncK6;f__AncK6;g__AncK6;s__hydrothermal_vent	0	0	0.000458505	0	0	0	0	0.000202265	0.000129534	0	0	0	0	0	0.000165098	0	0	0.000102638	0.000154369	0
d__Bacteria;p__Bacteroidota;c__Bacteroidia;o__Flavobacteriales;f__Crocinitomicaceae;g__Crocinitomix;__	0	0	0.000458505	0	0	0	0	0.000202265	0	0.000229069	0.000118259	0	0.000118259	0	0	0	0	0	0	0
d__Bacteria;p__Proteobacteria;c__Gammaproteobacteria;o__Cellvibrionales;f__Porticoccaceae;g__C1-B045;s__uncultured_marine	0	0	0.000458505	0	0	0.000193986	0	0.000202265	0	0	0.000118259	0	0	0	0	0	0	0	0	0
d__Bacteria;p__Acidobacteriota;c__Subgroup_26;o__Subgroup_26;f__Subgroup_26;g__Subgroup_26;__	0	0	0.000458505	0	0	0	0.000202265	0.000202265	0	0	0	0	0	0	0	0	0	0.000102638	0	0
d__Bacteria;p__Bacteroidota;c__Bacteroidia;o__Chitinophagales;f__Chitinophagaceae;g__Lacibacter;s__uncultured_Chitinophagaceae	0	0	0.000458505	0	0.000291971	0	0	0.000202265	0	0	0	0	0	0	0	0	0	0	0	0
d__Bacteria;p__Verrucomicrobiota;c__Verrucomicrobiae;o__Pedosphaerales;f__Pedosphaeraceae;g__SCGC_AAA164-E04;__	0	0	0.000458505	0	0	0	0	0	0	0.000229069	0	0	0	0	0	0	0	0	0	0.000110229
d__Bacteria;p__Firmicutes;c__Clostridia;o__Clostridiales;__;__;__	0	0	0.000458505	0	0.000291971	0	0	0	0	0	0	0	0	0	0	0	0	0	0	0
d__Bacteria;p__Proteobacteria;c__Alphaproteobacteria;o__Rhizobiales;f__Rhizobiales_Incertae_Sedis;__;__	0	0	0.000458505	0	0	0	0	0	0.000129534	0	0	0.000112943	0	0	0	0	0	0	0	0
d__Bacteria;p__Bdellovibrionota;c__Oligoflexia;o__0319-6G20;f__0319-6G20;g__0319-6G20;s__uncultured_Roseobacter	0	0	0.000458505	0	0	0.000193986	0	0	0	0	0	0	0	0	0	0	0	0	0	0
d__Bacteria;p__Verrucomicrobiota;c__Verrucomicrobiae;o__Opitutales;__;__;__	0	0	0.000458505	0	0	0.000193986	0	0	0	0	0	0	0	0	0	0	0	0	0	0
d__Bacteria;p__Verrucomicrobiota;c__Lentisphaeria;o__Victivallales;f__Arctic95B-14;g__Arctic95B-14;s__uncultured_Verrucomicrobia	0	0	0.000458505	0	0	0.000193986	0	0	0	0	0	0	0	0	0	0	0	0	0	0
d__Bacteria;p__Proteobacteria;c__Alphaproteobacteria;o__Parvibaculales;f__OCS116_clade;g__OCS116_clade;s__uncultured_marine	0	0.000452243	0	0	0	0	0	0	0	0	0.000118259	0	0	0	0	0	0	0	0	0
d__Bacteria;p__Bacteroidota;c__Bacteroidia;o__Flavobacteriales;f__Flavobacteriaceae;g__Leeuwenhoekiella;s__Leeuwenhoekiella_blandensis	0	0.000361795	0	0	0	0	0	0	0	0	0	0	0	0	0	0	0	0	0	0
d__Bacteria;p__Proteobacteria;c__Alphaproteobacteria;o__Parvibaculales;f__Parvibaculaceae;g__Parvibaculum;__	0	9.04486e-05	0	0.000270416	0.000291971	0	0	0	0.000518135	0.00103081	0.00106433	0.00180709	0.00189215	0.00121704	0.000990589	0.000438468	0.00066324	0.000821102	0.000463106	0.000551146
d__Bacteria;p__Firmicutes;c__Bacilli;o__Mycoplasmatales;f__Mycoplasmataceae;g__Mycoplasma;s__uncultured_bacterium	0	9.04486e-05	0	0.000270416	0	0	0	0	0.000129534	0	0	0	0	0	0.000165098	0.000146156	0	0	0	0
d__Bacteria;p__Chloroflexi;c__Anaerolineae;__;__;__;__	0	9.04486e-05	0.000229253	0	0	0.000193986	0	0.000404531	0.000129534	0	0.000591296	0.000790603	0.000473037	0.00040568	0.000495295	0.000438468	0.000248715	0.000102638	0.000617475	0.000330688
d__Bacteria;p__Bacteroidota;c__Bacteroidia;o__Flavobacteriales;f__Crocinitomicaceae;__;__	0	9.04486e-05	0.000229253	0	0	0.000387973	0	0	0	0.000343603	0.000236518	0.000112943	0.000354778	0	0.000165098	0.000438468	0.00016581	0.000102638	0	0
d__Bacteria;p__Proteobacteria;c__Alphaproteobacteria;o__Rickettsiales;__;__;__	0	9.04486e-05	0.000229253	0	0	0.000193986	0	0	0	0	0	0	0	0	0	0	0	0	0	0
d__Bacteria;p__Bdellovibrionota;c__Bdellovibrionia;o__Bacteriovoracales;f__Bacteriovoracaceae;g__uncultured;s__uncultured_marine	0	0.000271346	0	0	0	0	0	0	0	0	0	0	0.000118259	0	0	0	0	0	0.000154369	0
d__Bacteria;p__Cyanobacteria;c__Cyanobacteriia;o__Chloroplast;f__Chloroplast;g__Chloroplast;s__uncultured_bacterium	0	0.000271346	0	0	0	0	0	0	0	0	0	0	0	0	0	0	0	0	0	0
d__Bacteria;p__Cyanobacteria;c__Cyanobacteriia;o__Cyanobacteriales;f__Phormidiaceae;g__Trichodesmium_IMS101;__	0	0.000271346	0	0	0	0	0	0	0	0	0	0	0	0	0	0	0	0	0	0
d__Bacteria;p__Proteobacteria;c__Alphaproteobacteria;o__Sphingomonadales;f__Sphingomonadaceae;g__Sphingopyxis;__	0	0	0	0.000270416	0	0.000193986	0	0.000404531	0.000906736	0.00160348	0.000354778	0.00192004	0.000118259	0.00223124	0.00627373	0.00438468	0.00265296	0.0029765	0.0049398	0.00440917
d__Bacteria;p__Proteobacteria;c__Gammaproteobacteria;o__Pseudomonadales;f__Moraxellaceae;__;__	0	0	0	0.000270416	0.000291971	0	0.000202265	0.000404531	0.00129534	0.00171802	0.000236518	0.00067766	0.000354778	0.00020284	0.000495295	0.000584624	0.000580335	0.00215539	0.000154369	0.000661376
d__Bacteria;p__Myxococcota;c__Polyangia;o__Nannocystales;f__Nannocystaceae;__;__	0	0	0	0.000270416	0.000583942	0.000193986	0	0.000404531	0.000129534	0	0.000591296	0.000225887	0.000709555	0.00030426	0.00132079	0.00190003	0.00124357	0.000410551	0.000771843	0.000330688
d__Bacteria;p__Bdellovibrionota;c__Bdellovibrionia;o__Bdellovibrionales;f__Bdellovibrionaceae;g__Bdellovibrio;__	0	0	0	0.000270416	0	0	0	0	0.00323834	0.00137441	0.000118259	0.000451773	0.000354778	0.00020284	0.000660393	0.000292312	0.00016581	0.000615827	0	0
d__Bacteria;p__Proteobacteria;c__Gammaproteobacteria;o__Alteromonadales;f__Idiomarinaceae;g__Idiomarina;__	0	0	0	0.000270416	0.000291971	0.000387973	0	0.000404531	0.000259067	0	0	0.000112943	0.000118259	0.00010142	0	0.000292312	0.00489139	0.000205276	0.000154369	0
d__Bacteria;p__Proteobacteria;c__Gammaproteobacteria;o__Gammaproteobacteria_Incertae_Sedis;f__Unknown_Family;g__Candidatus_Berkiella;__	0	0	0	0.000270416	0.00379562	0.000775946	0.000809061	0.00161812	0	0	0	0	0	0	0	0	8.2905e-05	0	0	0
d__Bacteria;p__Proteobacteria;c__Gammaproteobacteria;o__Burkholderiales;f__Burkholderiaceae;g__Burkholderia-Caballeronia-Paraburkholderia;__	0	0	0	0.000270416	0.000583942	0.000581959	0.000809061	0.000404531	0.000129534	0.00171802	0.000473037	0.00067766	0.000354778	0.00030426	0	0	0	0.000102638	0.000308737	0
d__Bacteria;p__Actinobacteriota;c__Actinobacteria;o__Euzebyales;f__Euzebyaceae;g__Euzebya;__	0	0	0	0.000270416	0	0.000193986	0	0	0.000647668	0.000458138	0.00118259	0.000903546	0.000709555	0.00030426	0.000495295	0	0	0.000205276	0.000308737	0.000220459
d__Bacteria;p__Actinobacteriota;c__Actinobacteria;o__Micrococcales;__;__;__	0	0	0	0.000270416	0	0.000193986	0	0	0.000388601	0.000458138	0.00141911	0.000564717	0.000946074	0.00010142	0.000330196	0	0.00016581	0.000615827	0.000308737	0.000110229
d__Bacteria;p__Actinobacteriota;c__Actinobacteria;o__Corynebacteriales;f__Corynebacteriaceae;g__Corynebacterium;__	0	0	0	0.000270416	0.000291971	0.00116392	0.000809061	0	0.000129534	0.000114534	0.000236518	0.000225887	0	0	0.000165098	0.000292312	8.2905e-05	0.000513189	0.000154369	0.000110229
d__Bacteria;p__Marinimicrobia_(SAR406_clade);c__Marinimicrobia_(SAR406_clade);o__Marinimicrobia_(SAR406_clade);f__Marinimicrobia_(SAR406_clade);g__Marinimicrobia_(SAR406_clade);s__Alteromonas_macleodii	0	0	0	0.000270416	0.000875912	0	0.000809061	0.000404531	0.000129534	0	0.000236518	0.00033883	0	0.00010142	0.000330196	0	0	0.000205276	0.000154369	0.000220459
d__Bacteria;p__Verrucomicrobiota;c__Omnitrophia;o__Omnitrophales;__;__;__	0	0	0	0.000270416	0.000291971	0.000193986	0	0.000202265	0.000129534	0	0.000473037	0.00033883	0.000591296	0	0.000330196	0.000146156	0.00016581	0.000102638	0.000308737	0.000330688
d__Bacteria;p__Firmicutes;c__Bacilli;o__Bacillales;f__Planococcaceae;__;__	0	0	0	0.000270416	0.000875912	0.000387973	0	0.000202265	0.000388601	0.000114534	0.000354778	0.000451773	0.000473037	0.00010142	0	0	0	0.000102638	0	0
d__Archaea;p__Nanoarchaeota;c__Nanoarchaeia;o__Woesearchaeales;f__Woesearchaeales;g__Woesearchaeales;s__marine_metagenome	0	0	0	0.000270416	0.000291971	0	0.000202265	0	0.000388601	0.000229069	0.000236518	0.000225887	0.000118259	0.00010142	0.000330196	0.000146156	0.00016581	0.000205276	0.000154369	0.000220459
d__Bacteria;p__Campilobacterota;c__Campylobacteria;o__Campylobacterales;f__Arcobacteraceae;g__Malaciobacter;__	0	0	0	0.000270416	0.000583942	0.000387973	0.000404531	0.00101133	0.000129534	0.000114534	0.000118259	0	0	0.00010142	0	0	0	0	0	0
d__Bacteria;p__Proteobacteria;c__Alphaproteobacteria;o__Caulobacterales;f__Hyphomonadaceae;__;__	0	0	0	0.000270416	0	0	0	0	0.000388601	0.000114534	0.000236518	0.000451773	0.000118259	0.00020284	0.000330196	0.000292312	0.000248715	0.000102638	0.000154369	0.000110229
d__Archaea;p__Thermoplasmatota;c__Thermoplasmata;o__Thermoplasmata;f__Thermoplasmata;g__Marine_Group_III;s__uncultured_marine	0	0	0	0.000270416	0.000291971	0	0.000202265	0	0.000129534	0.000229069	0	0.000112943	0.000118259	0	0.000495295	0.000584624	0.00016581	0.000205276	0.000154369	0
d__Bacteria;p__Proteobacteria;c__Gammaproteobacteria;o__Oceanospirillales;f__Alcanivoracaceae1;g__Alcanivorax;s__Alcanivorax_nanhaiticus	0	0	0	0.000270416	0	0	0	0	0.000129534	0.000229069	0.000236518	0.000225887	0.000236518	0.00030426	0.000495295	0	0.00016581	0.000102638	0.000463106	0
d__Bacteria;p__Proteobacteria;c__Alphaproteobacteria;o__Caulobacterales;f__Caulobacteraceae;g__Asticcacaulis;__	0	0	0	0.000270416	0.000875912	0.000193986	0.000202265	0	0	0.000114534	0	0	0.000354778	0	0.000165098	0	8.2905e-05	0	0.000154369	0.000110229
d__Bacteria;p__Actinobacteriota;c__Acidimicrobiia;o__Microtrichales;f__Ilumatobacteraceae;__;__	0	0	0	0.000270416	0	0.000193986	0	0	0	0	0	0	0.000591296	0.00010142	0.000495295	0.000146156	0.00016581	0.000205276	0.000308737	0
d__Bacteria;p__Proteobacteria;c__Gammaproteobacteria;o__Oceanospirillales;f__Saccharospirillaceae;g__Oleibacter;__	0	0	0	0.000270416	0	0	0.000202265	0.000202265	0	0.000114534	0	0.000112943	0	0.00030426	0	0	0.00016581	0	0	0.000881834
d__Bacteria;p__Proteobacteria;c__Gammaproteobacteria;o__Burkholderiales;f__Burkholderiaceae;g__Ralstonia;__	0	0	0	0.000270416	0	0	0	0	0	0.000114534	0.000236518	0.000112943	0.000354778	0.00030426	0.000165098	0.000146156	0	0	0.000154369	0.000110229
d__Bacteria;p__Planctomycetota;c__Phycisphaerae;o__Phycisphaerales;f__Phycisphaeraceae;g__SM1A02;s__uncultured_Planctomycetales	0	0	0	0.000270416	0	0	0	0.000202265	0	0	0.000354778	0.000225887	0.000118259	0.00020284	0	0	0	0.000205276	0.000308737	0
d__Bacteria;p__Proteobacteria;c__Alphaproteobacteria;o__Rickettsiales;f__Rickettsiaceae;__;__	0	0	0	0.000270416	0.000583942	0.000193986	0	0.000809061	0	0	0	0	0	0	0	0	0	0	0	0
d__Bacteria;p__Bacteroidota;c__Bacteroidia;o__Sphingobacteriales;__;__;__	0	0	0	0.000270416	0.000291971	0.000193986	0	0	0	0	0	0.000564717	0	0	0	0.000146156	0	0	0.000154369	0.000110229
d__Archaea;p__Crenarchaeota;c__Nitrososphaeria;o__Marine_Benthic_Group_A;f__Marine_Benthic_Group_A;g__Marine_Benthic_Group_A;s__uncultured_eukaryote	0	0	0	0.000270416	0	0.000193986	0	0.000202265	0.000259067	0	0	0.000112943	0.000118259	0.00010142	0	0	0	0.000102638	0.000154369	0.000110229
d__Bacteria;p__Myxococcota;c__Polyangia;o__Polyangiales;f__BIrii41;g__BIrii41;__	0	0	0	0.000270416	0	0.000193986	0	0.000202265	0	0.000114534	0.000236518	0.000112943	0.000118259	0	0	0	0	0	0	0.000220459
d__Bacteria;p__Bacteroidota;c__Bacteroidia;o__Cytophagales;f__Amoebophilaceae;g__uncultured;s__uncultured_deep-sea	0	0	0	0.000270416	0	0	0.000809061	0.000202265	0	0	0	0	0	0	0	0	8.2905e-05	0	0	0
d__Bacteria;p__Chloroflexi;c__Dehalococcoidia;o__SAR202_clade;f__SAR202_clade;g__SAR202_clade;s__Chloroflexi_bacterium	0	0	0	0.000270416	0	0.000193986	0	0	0.000129534	0	0	0	0	0	0.000165098	0	0	0	0.000463106	0.000110229
d__Bacteria;p__Campilobacterota;c__Campylobacteria;o__Campylobacterales;f__Sulfurovaceae;g__Sulfurovum;__	0	0	0	0.000270416	0	0.000193986	0	0	0	0.000458138	0	0.000225887	0	0	0	0.000146156	0	0	0	0
d__Bacteria;p__Verrucomicrobiota;c__Chlamydiae;o__Chlamydiales;f__Parachlamydiaceae;__;__	0	0	0	0.000270416	0	0	0.000809061	0	0	0	0	0	0	0	0	0	8.2905e-05	0.000102638	0	0
d__Bacteria;p__Proteobacteria;c__Gammaproteobacteria;o__Cellvibrionales;f__Spongiibacteraceae;__;__	0	0	0	0.000270416	0	0	0.000202265	0.000404531	0	0	0.000118259	0.000112943	0.000118259	0	0	0	0	0	0	0
d__Bacteria;p__Proteobacteria;c__Gammaproteobacteria;o__Salinisphaerales;f__Solimonadaceae;g__uncultured;__	0	0	0	0.000270416	0	0.000193986	0	0.000202265	0.000129534	0	0	0.000112943	0	0	0	0	0	0	0.000308737	0
d__Bacteria;p__Planctomycetota;c__Planctomycetes;o__Pirellulales;f__Pirellulaceae;g__Blastopirellula;s__uncultured_Pirellula	0	0	0	0.000270416	0	0	0	0.000404531	0	0	0	0.000225887	0.000118259	0	0	0	8.2905e-05	0.000102638	0	0
d__Bacteria;p__NB1-j;c__NB1-j;o__NB1-j;f__NB1-j;g__NB1-j;s__uncultured_organism	0	0	0	0.000270416	0	0	0	0	0	0	0	0	0	0.00010142	0.000165098	0	8.2905e-05	0.000205276	0.000154369	0.000220459
d__Bacteria;p__Proteobacteria;c__Alphaproteobacteria;o__Caulobacterales;f__Caulobacteraceae;g__Asticcacaulis;s__Asticcacaulis_sp.	0	0	0	0.000270416	0.000875912	0	0	0	0	0	0	0	0	0	0	0	0	0	0	0
d__Bacteria;p__Cyanobacteria;c__Cyanobacteriia;o__Chloroplast;f__Chloroplast;g__Chloroplast;s__uncultured_prymnesiophyte	0	0	0	0.000270416	0.000291971	0.000193986	0	0	0	0	0.000236518	0	0	0	0	0.000146156	0	0	0	0
d__Bacteria;p__Proteobacteria;c__Gammaproteobacteria;o__Oceanospirillales;f__Nitrincolaceae;g__uncultured;__	0	0	0	0.000270416	0	0	0.000404531	0	0.000129534	0	0	0	0	0	0.000165098	0	0	0.000102638	0	0
d__Bacteria;p__Bdellovibrionota;c__Bdellovibrionia;o__Bdellovibrionales;f__Bdellovibrionaceae;g__Bdellovibrio;s__Bdellovibrio_exovorus	0	0	0	0.000270416	0.000291971	0	0.000202265	0	0	0	0	0	0	0	0	0.000292312	0	0	0	0
d__Bacteria;p__Verrucomicrobiota;c__Verrucomicrobiae;o__Verrucomicrobiales;f__Rubritaleaceae;g__Rubritalea;__	0	0	0	0.000270416	0	0	0	0	0.000129534	0	0	0.00033883	0.000118259	0	0	0	0	0	0.000154369	0
d__Archaea;p__Crenarchaeota;c__Nitrososphaeria;o__Group_1.1c;f__Group_1.1c;g__Group_1.1c;s__uncultured_marine	0	0	0	0.000270416	0	0	0.000404531	0.000202265	0.000129534	0	0	0	0	0	0	0	0	0	0	0
d__Bacteria;p__Proteobacteria;c__Gammaproteobacteria;o__Cellvibrionales;__;__;__	0	0	0	0.000270416	0	0	0	0	0	0	0.000354778	0	0.000118259	0	0	0.000146156	0	0	0	0
d__Bacteria;p__Proteobacteria;c__Alphaproteobacteria;o__Rhizobiales;f__Rhizobiaceae;g__Pseudahrensia;s__uncultured_sediment	0	0	0	0.000270416	0.000291971	0	0	0	0	0	0	0	0	0	0.000165098	0.000146156	0	0	0	0
d__Bacteria;p__Bacteroidota;c__Kapabacteria;o__Kapabacteriales;f__Kapabacteriales;g__Kapabacteriales;__	0	0	0	0.000270416	0	0	0.000202265	0.000202265	0	0	0.000118259	0	0	0	0	0	0	0	0	0
d__Bacteria;p__Proteobacteria;c__Gammaproteobacteria;o__Alteromonadales;f__Psychromonadaceae;g__Agarivorans;__	0	0	0	0.000270416	0	0.000387973	0	0	0.000129534	0	0	0	0	0	0	0	0	0	0	0
d__Bacteria;p__Bacteroidota;c__Bacteroidia;o__Bacteroidales;f__Rs-E47_termite_group;g__Rs-E47_termite_group;s__uncultured_bacterium	0	0	0	0.000270416	0.000291971	0	0.000202265	0	0	0	0	0	0	0	0	0	0	0	0	0
d__Bacteria;p__Fusobacteriota;c__Fusobacteriia;o__Fusobacteriales;f__Fusobacteriaceae;g__Propionigenium;__	0	0	0	0.000270416	0	0	0.000202265	0	0.000129534	0	0	0	0.000118259	0	0	0	0	0	0	0
d__Bacteria;p__Planctomycetota;c__Planctomycetes;o__Planctomycetales;f__uncultured;g__uncultured;s__uncultured_Crater	0	0	0	0.000270416	0	0	0.000202265	0	0	0.000114534	0.000118259	0	0	0	0	0	0	0	0	0
d__Bacteria;p__Proteobacteria;c__Gammaproteobacteria;o__Thiomicrospirales;f__Thiomicrospiraceae;g__endosymbionts;__	0	0	0	0.000270416	0	0	0	0.000202265	0	0.000229069	0	0	0	0	0	0	0	0	0	0
d__Archaea;p__Nanoarchaeota;c__Nanoarchaeia;o__Woesearchaeales;f__SCGC_AAA011-D5;g__SCGC_AAA011-D5;s__uncultured_euryarchaeote	0	0	0	0.000270416	0	0	0.000202265	0	0	0	0	0	0	0.00010142	0	0	0	0	0	0.000110229
d__Bacteria;p__Bacteroidota;c__Bacteroidia;o__Cytophagales;f__Cyclobacteriaceae;g__Fabibacter;__	0	0	0	0.000270416	0	0	0	0	0.000129534	0	0	0	0.000118259	0	0	0.000146156	0	0	0	0
d__Bacteria;p__Verrucomicrobiota;c__Verrucomicrobiae;o__Opitutales;f__Puniceicoccaceae;g__A714019;__	0	0	0	0.000270416	0	0	0	0	0	0	0.000236518	0	0	0	0	0	0	0	0.000154369	0
d__Bacteria;p__Patescibacteria;c__ABY1;o__Candidatus_Uhrbacteria;f__Candidatus_Uhrbacteria;g__Candidatus_Uhrbacteria;__	0	0	0	0.000270416	0	0	0	0	0	0	0	0	0	0	0	0	0	0	0.000154369	0.000220459
d__Bacteria;p__Bacteroidota;c__Bacteroidia;o__Cytophagales;f__Hymenobacteraceae;g__Hymenobacter;__	0	0	0	0.000270416	0	0	0	0	0	0	0	0	0.000118259	0	0	0.000146156	8.2905e-05	0	0	0
d__Bacteria;p__Proteobacteria;c__Gammaproteobacteria;o__Oceanospirillales;f__Kangiellaceae;g__Aliikangiella;s__uncultured_gamma	0	0	0	0.000270416	0.000291971	0	0	0	0	0	0	0	0	0	0	0	0	0	0	0
d__Bacteria;p__Gemmatimonadota;c__PAUC43f_marine_benthic_group;o__PAUC43f_marine_benthic_group;f__PAUC43f_marine_benthic_group;g__PAUC43f_marine_benthic_group;s__uncultured_sediment	0	0	0	0.000270416	0	0	0	0	0	0	0	0	0	0	0	0	0	0.000205276	0	0
d__Bacteria;p__Proteobacteria;c__Gammaproteobacteria;o__Burkholderiales;f__Oxalobacteraceae;g__Undibacterium;__	0	0	0	0.000270416	0	0	0	0.000202265	0	0	0	0	0	0	0	0	0	0	0	0
d__Bacteria;p__Proteobacteria;c__Alphaproteobacteria;o__Rickettsiales;f__Mitochondria;g__Mitochondria;s__uncultured_deep-sea	0	0	0	0.000270416	0	0	0.000202265	0	0	0	0	0	0	0	0	0	0	0	0	0
d__Bacteria;p__Planctomycetota;c__Planctomycetes;o__Planctomycetales;f__uncultured;g__uncultured;s__uncultured_bacterium	0	0	0	0.000270416	0	0	0	0.000202265	0	0	0	0	0	0	0	0	0	0	0	0
d__Bacteria;p__Proteobacteria;c__Gammaproteobacteria;o__Salinisphaerales;f__Salinisphaeraceae;g__Salinisphaera;__	0	0	0	0.000270416	0	0	0	0.000202265	0	0	0	0	0	0	0	0	0	0	0	0
d__Bacteria;p__Firmicutes;c__Desulfotomaculia;o__Desulfotomaculales;__;__;__	0	0	0	0.000270416	0	0.000193986	0	0	0	0	0	0	0	0	0	0	0	0	0	0
d__Bacteria;p__Proteobacteria;c__Alphaproteobacteria;o__Rhizobiales;f__Rhizobiales_Incertae_Sedis;g__uncultured;__	0	0	0	0.000270416	0	0	0	0	0	0	0.000118259	0	0	0	0	0	0	0	0	0
d__Bacteria;p__Proteobacteria;c__Alphaproteobacteria;o__Rhizobiales;f__Xanthobacteraceae;g__Rhodoplanes;s__iron-reducing_bacterium	0	0	0	0.000270416	0	0	0	0	0	0	0	0	0	0	0	0	0	0	0	0.000110229
d__Bacteria;p__Firmicutes;c__Bacilli;o__Lactobacillales;f__Enterococcaceae;g__Tetragenococcus;__	0	0	0	0.000270416	0	0	0	0	0	0	0	0	0	0	0	0	0	0	0	0
d__Bacteria;p__Proteobacteria;c__Gammaproteobacteria;o__Arenicellales;f__Arenicellaceae;g__HTCC5015;s__uncultured_gamma	0	0	0	0.000270416	0	0	0	0	0	0	0	0	0	0	0	0	0	0	0	0
d__Bacteria;p__Firmicutes;c__Bacilli;o__Mycoplasmatales;f__Mycoplasmataceae;__;__	0	0	0	0.000270416	0	0	0	0	0	0	0	0	0	0	0	0	0	0	0	0
d__Bacteria;p__Bacteroidota;c__Bacteroidia;o__Cytophagales;f__Cytophagaceae;g__Siphonobacter;s__uncultured_bacterium	0	0	0	0.000270416	0	0	0	0	0	0	0	0	0	0	0	0	0	0	0	0
d__Bacteria;p__Proteobacteria;c__Alphaproteobacteria;o__Rickettsiales;f__Mitochondria;g__Mitochondria;s__Spongospora_subterranea	0	0	0	0.000270416	0	0	0	0	0	0	0	0	0	0	0	0	0	0	0	0
d__Archaea;p__Crenarchaeota;c__Nitrososphaeria;o__Nitrosopumilales;f__Nitrosopumilaceae;g__Nitrosopumilaceae;s__uncultured_archaeon	0	0	0	0.000270416	0	0	0	0	0	0	0	0	0	0	0	0	0	0	0	0
d__Bacteria;p__Bacteroidota;c__Bacteroidia;o__Bacteroidales;f__Prolixibacteraceae;g__Draconibacterium;__	0	0	0	0.000270416	0	0	0	0	0	0	0	0	0	0	0	0	0	0	0	0
d__Bacteria;p__Cyanobacteria;c__Cyanobacteriia;o__Cyanobacteriales;f__Chroococcidiopsaceae;g__Aliterella;__	0	0	0	0.000270416	0	0	0	0	0	0	0	0	0	0	0	0	0	0	0	0
d__Bacteria;p__Proteobacteria;c__Alphaproteobacteria;o__Rhodospirillales;f__AEGEAN-169_marine_group;g__AEGEAN-169_marine_group;s__Pelagibacteraceae_bacterium	0	0	0	0.000270416	0	0	0	0	0	0	0	0	0	0	0	0	0	0	0	0
d__Bacteria;p__Planctomycetota;c__SGST604;o__SGST604;f__SGST604;g__SGST604;s__uncultured_planctomycete	0	0	0	0.000270416	0	0	0	0	0	0	0	0	0	0	0	0	0	0	0	0
d__Bacteria;p__Firmicutes;c__Desulfotomaculia;o__Desulfotomaculales;f__Desulfotomaculales;g__Desulfotomaculum;__	0	0	0	0.000270416	0	0	0	0	0	0	0	0	0	0	0	0	0	0	0	0
d__Bacteria;p__Bacteroidota;c__Bacteroidia;o__Flavobacteriales;f__Crocinitomicaceae;g__Brumimicrobium;__	0	0	0	0.000270416	0	0	0	0	0	0	0	0	0	0	0	0	0	0	0	0
d__Bacteria;p__Methylomirabilota;c__Methylomirabilia;o__Methylomirabilales;f__Methylomirabilaceae;__;__	0	0	0	0.000270416	0	0	0	0	0	0	0	0	0	0	0	0	0	0	0	0
d__Bacteria;p__Fibrobacterota;c__Fibrobacteria;o__Fibrobacterales;f__Fibrobacteraceae;g__uncultured;s__uncultured_Fibrobacteres	0	0	0	0.000270416	0	0	0	0	0	0	0	0	0	0	0	0	0	0	0	0
d__Bacteria;p__Cyanobacteria;c__Cyanobacteriia;o__Chloroplast;f__Chloroplast;g__Chloroplast;s__Gymnochlora_stellata	0	0	0	0.000270416	0	0	0	0	0	0	0	0	0	0	0	0	0	0	0	0
d__Bacteria;p__Proteobacteria;c__Gammaproteobacteria;o__Burkholderiales;f__Nitrosomonadaceae;__;__	0	0	0	0.000270416	0	0	0	0	0	0	0	0	0	0	0	0	0	0	0	0
d__Bacteria;p__Chloroflexi;c__KD4-96;o__KD4-96;f__KD4-96;g__KD4-96;__	0	0	0	0.000270416	0	0	0	0	0	0	0	0	0	0	0	0	0	0	0	0
d__Bacteria;p__Proteobacteria;c__Gammaproteobacteria;o__Alteromonadales;f__Alteromonadaceae;g__Rheinheimera;__	0	0	0.000229253	0	0.000875912	0	0.000202265	0.00202265	0.00751295	0.0119116	0.00189215	0.00135532	0.00130085	0.0015213	0.000825491	0.00570009	0.00688111	0.00338705	0.00416795	0.0209436
d__Bacteria;p__Firmicutes;c__Bacilli;o__Lactobacillales;f__Streptococcaceae;g__Lactococcus;__	0	0	0.000229253	0	0	0	0	0.000202265	0.00595855	0.00721567	0.0108798	0.00880958	0.0130085	0.00517241	0.00247647	0.00190003	0.00124357	0.00307913	0.00385922	0.000551146
d__Bacteria;p__Myxococcota;c__Polyangia;o__Polyangiales;__;__;__	0	0	0.000229253	0	0	0.000193986	0	0.000202265	0.000259067	0	0.000354778	0	0	0.00020284	0.0140333	0.00803859	0.0066324	0.00595299	0.0132757	0.00540123
d__Bacteria;p__Bacteroidota;c__Bacteroidia;o__Flavobacteriales;f__Flavobacteriaceae;g__Muricauda;__	0	0	0.000229253	0	0	0	0	0	0.0015544	0.00148895	0.00177389	0.00214592	0.00236518	0.00111562	0.000660393	0.000584624	0.00033162	0.000102638	0.000771843	0.000110229
d__Bacteria;p__Planctomycetota;c__OM190;o__OM190;f__OM190;g__OM190;s__uncultured_Planctomyces	0	0	0.000229253	0	0	0.000193986	0	0	0.000129534	0.000687207	0.000118259	0.00067766	0.000354778	0.00030426	0.00148588	0.00204619	0.00107776	0.00102638	0.00216116	0.00110229
d__Bacteria;p__Proteobacteria;c__Alphaproteobacteria;o__Caulobacterales;f__Hyphomonadaceae;g__uncultured;__	0	0	0.000229253	0	0	0	0	0.000404531	0.000906736	0.000916275	0.00106433	0.00248475	0.0026017	0.000507099	0.000660393	0.000292312	0.000248715	0.000410551	0.000308737	0.000220459
d__Bacteria;p__Spirochaetota;c__Leptospirae;o__Leptospirales;f__Leptospiraceae;g__Leptonema;s__marine_metagenome	0	0	0.000229253	0	0	0	0	0	0.000259067	0.000687207	0.000354778	0.00112943	0.00165563	0.00040568	0.000825491	0.000438468	0.000248715	0.000102638	0.000308737	0.000220459
d__Bacteria;p__Acidobacteriota;c__Vicinamibacteria;o__Vicinamibacterales;f__Vicinamibacteraceae;__;__	0	0	0.000229253	0	0	0	0	0	0	0	0	0	0	0	0.000990589	0.00102309	0.00049743	0.000718465	0.00216116	0.000551146
d__Bacteria;p__Patescibacteria;c__Parcubacteria;__;__;__;__	0	0	0.000229253	0	0	0	0	0	0.000388601	0.000114534	0.000236518	0.00124238	0.000591296	0.000507099	0.000495295	0.000146156	0.00016581	0.000410551	0.00108058	0.000220459
d__Bacteria;p__Planctomycetota;c__Planctomycetes;o__Pirellulales;f__Pirellulaceae;g__Pir4_lineage;__	0	0	0.000229253	0	0	0.000193986	0	0	0.000129534	0	0	0	0	0.00010142	0.00132079	0.00102309	0.00049743	0.000513189	0.00123495	0.000551146
d__Bacteria;p__Proteobacteria;c__Gammaproteobacteria;o__KI89A_clade;f__KI89A_clade;g__KI89A_clade;__	0	0	0.000229253	0	0.000291971	0.000193986	0	0.000202265	0.000129534	0.000343603	0.000236518	0.00067766	0.000118259	0.00020284	0.000330196	0.000438468	0.00016581	0.000513189	0.000771843	0.000110229
d__Bacteria;p__Planctomycetota;c__Planctomycetes;o__Gemmatales;f__Gemmataceae;g__uncultured;__	0	0	0.000229253	0	0	0	0	0	0	0	0	0	0	0	0.00115569	0.000292312	0.000248715	0.000821102	0.00185242	0.000330688
d__Bacteria;p__Planctomycetota;c__Planctomycetes;o__Planctomycetales;f__Rubinisphaeraceae;g__SH-PL14;__	0	0	0.000229253	0	0	0	0	0.000404531	0.000129534	0	0.000118259	0	0.000354778	0	0.00115569	0.000438468	0.00033162	0.000410551	0.000926212	0.000220459
d__Bacteria;p__Verrucomicrobiota;c__Chlamydiae;o__Chlamydiales;__;__;__	0	0	0.000229253	0	0.000583942	0.000193986	0.000809061	0	0.000388601	0	0.000118259	0.000112943	0.000354778	0.000608519	0.000165098	0.000292312	0.00033162	0.000102638	0.000154369	0.000110229
d__Bacteria;p__Actinobacteriota;c__Acidimicrobiia;o__Actinomarinales;f__uncultured;g__uncultured;__	0	0	0.000229253	0	0	0	0	0	0.000259067	0.000229069	0	0.000112943	0	0.00010142	0.000990589	0.000584624	0.000414525	0.000410551	0.000617475	0.000440917
d__Archaea;__;__;__;__;__;__	0	0	0.000229253	0	0.000583942	0	0.000202265	0.000404531	0.000129534	0	0	0.00033883	0.000354778	0.00020284	0.000330196	0.000146156	0.00016581	0.000513189	0.000308737	0.000330688
d__Bacteria;p__Proteobacteria;c__Alphaproteobacteria;o__Rhizobiales;f__Xanthobacteraceae;g__Pseudolabrys;__	0	0	0.000229253	0	0	0	0	0	0	0.000114534	0.000236518	0	0	0.00010142	0.000660393	0.000292312	0.00033162	0.000307913	0.000771843	0.000881834
d__Bacteria;p__Firmicutes;c__Bacilli;o__Bacillales;f__Bacillaceae;__;__	0	0	0.000229253	0	0	0	0	0	0.000259067	0.000801741	0.000354778	0.000564717	0.00106433	0.00020284	0.000165098	0	0	0.000205276	0	0
d__Bacteria;p__Actinobacteriota;c__Thermoleophilia;o__Solirubrobacterales;f__67-14;g__67-14;__	0	0	0.000229253	0	0	0	0	0	0	0	0	0.000225887	0	0.00010142	0.000990589	0.000146156	0.00016581	0.000205276	0.000926212	0.000661376
d__Bacteria;p__Bdellovibrionota;c__Bdellovibrionia;o__Bacteriovoracales;f__Bacteriovoracaceae;__;__	0	0	0.000229253	0	0.000583942	0	0	0.000809061	0	0.000229069	0.000236518	0	0	0.00040568	0	0.000438468	0	0.000307913	0.000154369	0
d__Bacteria;p__WPS-2;c__WPS-2;o__WPS-2;f__WPS-2;g__WPS-2;s__metagenome	0	0	0.000229253	0	0.00145985	0.000969932	0.000606796	0	0	0	0	0	0	0	0	0	0	0	0	0
d__Bacteria;p__Verrucomicrobiota;c__Verrucomicrobiae;o__Opitutales;f__Puniceicoccaceae;__;__	0	0	0.000229253	0	0.000291971	0.000387973	0.000202265	0.000606796	0.000129534	0.000343603	0.000118259	0.000112943	0.000118259	0.00010142	0	0.000146156	0.00016581	0	0	0
d__Bacteria;p__Proteobacteria;c__Gammaproteobacteria;o__Alteromonadales;f__Pseudoalteromonadaceae;g__uncultured;__	0	0	0.000229253	0	0.000583942	0.000193986	0	0.000404531	0.000129534	0	0.000473037	0	0	0	0.000165098	0.000292312	0	0.000205276	0.000154369	0
d__Bacteria;p__Verrucomicrobiota;c__Verrucomicrobiae;o__Pedosphaerales;f__Pedosphaeraceae;__;__	0	0	0.000229253	0	0	0.000969932	0.000202265	0	0.000259067	0.000114534	0.000591296	0.000112943	0	0	0	0	0	0.000102638	0.000154369	0
d__Bacteria;p__Proteobacteria;c__Gammaproteobacteria;o__Aeromonadales;f__Aeromonadaceae;g__Aeromonas;__	0	0	0.000229253	0	0.000291971	0	0	0	0.000777202	0.000114534	0	0.000225887	0.000236518	0.00020284	0.000165098	0.000292312	8.2905e-05	0	0	0.000110229
d__Bacteria;p__Chloroflexi;c__Anaerolineae;o__SBR1031;f__A4b;g__A4b;s__uncultured_marine	0	0	0.000229253	0	0	0.000193986	0	0	0.000129534	0.000343603	0.000118259	0.000112943	0.000591296	0	0.000330196	0.000146156	8.2905e-05	0.000205276	0	0.000220459
d__Bacteria;p__Proteobacteria;c__Gammaproteobacteria;o__Burkholderiales;f__Chromobacteriaceae;g__Vogesella;__	0	0	0.000229253	0	0	0.000387973	0	0	0	0	0	0	0.000118259	0	0	0	0	0	0	0.0018739
d__Bacteria;p__Actinobacteriota;c__Actinobacteria;o__Propionibacteriales;f__Nocardioidaceae;g__Aeromicrobium;__	0	0	0.000229253	0	0	0	0.000202265	0	0	0	0.000473037	0.000112943	0.000118259	0.00010142	0	0.000146156	8.2905e-05	0.000102638	0.000154369	0.000220459
d__Bacteria;p__Verrucomicrobiota;c__Verrucomicrobiae;o__Verrucomicrobiales;f__Rubritaleaceae;g__Roseibacillus;s__uncultured_verrucomicrobium	0	0	0.000229253	0	0	0.000193986	0	0.000202265	0	0	0.000236518	0.000225887	0.000118259	0	0.000165098	0	8.2905e-05	0	0.000154369	0.000220459
d__Bacteria;p__Verrucomicrobiota;c__Verrucomicrobiae;o__Arctic97B-4_marine_group;f__Arctic97B-4_marine_group;g__Arctic97B-4_marine_group;s__uncultured_organism	0	0	0.000229253	0	0.000583942	0.000193986	0	0	0	0	0	0.00033883	0.000118259	0	0	0	0	0	0	0
d__Bacteria;p__Verrucomicrobiota;c__Chlamydiae;o__Chlamydiales;f__Simkaniaceae;__;__	0	0	0.000229253	0	0	0	0	0	0.000388601	0.000114534	0.000236518	0.000225887	0	0	0.000165098	0	8.2905e-05	0	0	0
d__Bacteria;p__Proteobacteria;c__Gammaproteobacteria;o__Methylococcales;f__Methylomonadaceae;g__Methyloprofundus;__	0	0	0.000229253	0	0.000583942	0.000193986	0	0.000202265	0	0	0.000118259	0.000112943	0	0	0	0	0	0	0	0
d__Archaea;p__Crenarchaeota;c__Nitrososphaeria;o__Nitrosopumilales;f__Nitrosopumilaceae;g__Cenarchaeum;s__uncultured_archaeon	0	0	0.000229253	0	0	0.000581959	0.000202265	0.000202265	0	0	0	0	0	0	0.000165098	0	0	0	0	0
d__Bacteria;p__Proteobacteria;c__Gammaproteobacteria;o__Cellvibrionales;f__Spongiibacteraceae;g__Sinobacterium;__	0	0	0.000229253	0	0	0.000193986	0	0	0	0	0	0	0.000118259	0	0.000330196	0	0	0.000102638	0.000154369	0.000220459
d__Archaea;p__Crenarchaeota;c__Nitrososphaeria;o__Group_1.1c;f__Group_1.1c;g__Group_1.1c;__	0	0	0.000229253	0	0	0	0	0.000404531	0.000129534	0	0	0.000112943	0	0	0.000330196	0	0	0.000102638	0	0
d__Bacteria;p__Bacteroidota;c__Bacteroidia;o__Cytophagales;f__Amoebophilaceae;g__Candidatus_Amoebophilus;s__uncultured_Cytophaga	0	0	0.000229253	0	0	0	0.000202265	0	0.000129534	0	0	0	0.000118259	0	0.000165098	0	0	0.000102638	0.000308737	0
d__Bacteria;p__Proteobacteria;c__Alphaproteobacteria;o__NRL2;f__NRL2;g__NRL2;__	0	0	0.000229253	0	0	0	0	0.000202265	0	0	0	0	0	0	0.000165098	0	8.2905e-05	0.000307913	0.000154369	0.000110229
d__Bacteria;p__Proteobacteria;c__Alphaproteobacteria;o__Rhodospirillales;f__Terasakiellaceae;g__uncultured;s__uncultured_bacterium	0	0	0.000229253	0	0.000291971	0	0	0.000606796	0	0	0	0.000112943	0	0	0	0	0	0	0	0
d__Bacteria;p__Planctomycetota;c__Phycisphaerae;o__Phycisphaerales;f__Phycisphaeraceae;g__CL500-3;s__uncultured_marine	0	0	0.000229253	0	0	0.000193986	0	0	0.000129534	0	0	0	0.000118259	0	0	0.000146156	0	0	0	0.000110229
d__Archaea;p__Halobacterota;c__ANME-1;o__ANME-1a;f__ANME-1a;g__ANME-1a;__	0	0	0.000229253	0	0	0.000193986	0	0	0	0.000458138	0	0	0	0	0	0	0	0	0	0
d__Bacteria;p__Bacteroidota;c__Bacteroidia;o__Cytophagales;f__Cyclobacteriaceae;g__Reichenbachiella;__	0	0	0.000229253	0	0	0.000193986	0	0.000202265	0	0	0	0.000112943	0	0	0	0	0	0	0	0
d__Bacteria;p__Proteobacteria;c__Alphaproteobacteria;o__Caulobacterales;f__Caulobacteraceae;g__Asticcacaulis;s__Asticcacaulis_excentricus	0	0	0.000229253	0	0.000291971	0	0	0.000202265	0	0	0	0	0	0	0	0	0	0	0	0
d__Bacteria;p__Verrucomicrobiota;c__Kiritimatiellae;o__WCHB1-41;f__WCHB1-41;g__WCHB1-41;__	0	0	0.000229253	0	0	0	0	0	0	0	0	0	0.000118259	0.00010142	0	0	0	0.000205276	0	0
d__Bacteria;p__PAUC34f;c__PAUC34f;o__PAUC34f;f__PAUC34f;g__PAUC34f;s__uncultured_Deferribacteres	0	0	0.000229253	0	0	0	0.000404531	0	0	0	0	0	0	0	0	0	0	0	0	0
d__Bacteria;p__Planctomycetota;c__BD7-11;o__BD7-11;f__BD7-11;g__BD7-11;s__uncultured_Planctomycetia	0	0	0.000229253	0	0	0	0	0.000404531	0	0	0	0	0	0	0	0	0	0	0	0
d__Bacteria;p__Deinococcota;c__Deinococci;o__Thermales;f__Thermaceae;g__Meiothermus;__	0	0	0.000229253	0	0	0.000193986	0.000202265	0	0	0	0	0	0	0	0	0	0	0	0	0
d__Bacteria;p__Proteobacteria;c__Alphaproteobacteria;o__Defluviicoccales;f__uncultured;g__uncultured;s__uncultured_organism	0	0	0.000229253	0	0.000291971	0	0	0	0	0	0	0	0	0.00010142	0	0	0	0	0	0
d__Bacteria;p__Bacteroidota;c__Bacteroidia;o__Bacteroidales;f__Rs-E47_termite_group;g__Rs-E47_termite_group;s__uncultured_Bacteroidetes	0	0	0.000229253	0	0	0.000387973	0	0	0	0	0	0	0	0	0	0	0	0	0	0
d__Bacteria;p__Chloroflexi;c__OLB14;o__OLB14;f__OLB14;g__OLB14;__	0	0	0.000229253	0	0	0.000387973	0	0	0	0	0	0	0	0	0	0	0	0	0	0
d__Bacteria;p__NB1-j;c__NB1-j;o__NB1-j;f__NB1-j;g__NB1-j;s__uncultured_Gemmatimonadetes	0	0	0.000229253	0	0	0.000193986	0	0	0	0	0	0	0	0	0.000165098	0	0	0	0	0
d__Bacteria;p__Verrucomicrobiota;c__Lentisphaeria;__;__;__;__	0	0	0.000229253	0	0	0	0	0	0	0	0.000236518	0	0	0	0	0	0	0	0	0.000110229
d__Bacteria;p__Cyanobacteria;c__Cyanobacteriia;o__Chloroplast;f__Chloroplast;g__Chloroplast;s__Phalacroma_mitra	0	0	0.000229253	0	0	0.000193986	0	0	0	0	0.000118259	0	0	0	0	0	0	0	0	0
d__Bacteria;p__Proteobacteria;c__Alphaproteobacteria;o__Rickettsiales;f__Rickettsiaceae;g__Candidatus_Megaira;s__uncultured_organism	0	0	0.000229253	0	0	0.000193986	0	0	0	0	0.000118259	0	0	0	0	0	0	0	0	0
d__Bacteria;p__Fusobacteriota;c__Fusobacteriia;o__Fusobacteriales;f__Fusobacteriaceae;__;__	0	0	0.000229253	0	0.000291971	0	0	0	0	0	0	0	0	0	0	0	0	0	0	0
d__Bacteria;p__Planctomycetota;c__Phycisphaerae;o__Phycisphaerales;f__Phycisphaeraceae;g__Urania-1B-19_marine_sediment_group;__	0	0	0.000229253	0	0	0.000193986	0	0	0	0	0	0	0	0	0	0	8.2905e-05	0	0	0
d__Bacteria;p__Verrucomicrobiota;c__Chlamydiae;o__Chlamydiales;f__Simkaniaceae;g__uncultured;s__Rhabdochlamydiaceae_bacterium	0	0	0.000229253	0	0	0	0	0	0	0	0	0	0	0	0	0.000146156	0	0	0	0.000110229
d__Bacteria;p__Bacteroidota;c__Bacteroidia;o__Chitinophagales;f__Chitinophagaceae;g__Edaphobaculum;__	0	0	0.000229253	0	0	0	0	0	0	0	0.000118259	0	0	0	0	0	0	0.000102638	0	0
d__Bacteria;p__Campilobacterota;c__Campylobacteria;o__Campylobacterales;f__Arcobacteraceae;g__uncultured;__	0	0	0.000229253	0	0	0	0	0	0	0	0	0	0.000118259	0.00010142	0	0	0	0	0	0
d__Archaea;p__Halobacterota;c__Halobacteria;o__Halobacterales;f__Halomicrobiaceae;g__uncultured;__	0	0	0.000229253	0	0	0	0	0.000202265	0	0	0	0	0	0	0	0	0	0	0	0
d__Bacteria;p__Margulisbacteria;c__Margulisbacteria;o__Margulisbacteria;f__Margulisbacteria;g__Margulisbacteria;s__marine_metagenome	0	0	0.000229253	0	0	0	0	0.000202265	0	0	0	0	0	0	0	0	0	0	0	0
d__Bacteria;p__Planctomycetota;c__Planctomycetes;o__Isosphaerales;f__Isosphaeraceae;g__Tundrisphaera;s__uncultured_bacterium	0	0	0.000229253	0	0	0	0.000202265	0	0	0	0	0	0	0	0	0	0	0	0	0
d__Bacteria;p__Proteobacteria;c__Alphaproteobacteria;o__Acetobacterales;f__Acetobacteraceae;g__Roseomonas;s__Roseomonas_cervicalis	0	0	0.000229253	0	0	0.000193986	0	0	0	0	0	0	0	0	0	0	0	0	0	0
d__Bacteria;p__Proteobacteria;c__Gammaproteobacteria;o__Oceanospirillales;f__Saccharospirillaceae;g__uncultured;s__uncultured_gamma	0	0	0.000229253	0	0	0	0	0	0	0	0	0.000112943	0	0	0	0	0	0	0	0
d__Bacteria;p__Verrucomicrobiota;c__Verrucomicrobiae;o__Arctic97B-4_marine_group;f__Arctic97B-4_marine_group;g__Arctic97B-4_marine_group;s__uncultured_bacterium	0	0	0.000229253	0	0	0	0	0	0	0	0	0.000112943	0	0	0	0	0	0	0	0
d__Bacteria;p__Proteobacteria;c__Gammaproteobacteria;o__Cellvibrionales;f__Halieaceae;g__Parahaliea;__	0	0	0.000229253	0	0	0	0	0	0	0	0	0.000112943	0	0	0	0	0	0	0	0
d__Bacteria;p__Proteobacteria;c__Alphaproteobacteria;o__Rickettsiales;f__Mitochondria;g__Mitochondria;s__Berkeleya_fennica	0	0	0.000229253	0	0	0	0	0	0	0	0	0	0	0	0	0	0	0	0	0.000110229
d__Bacteria;p__Verrucomicrobiota;c__Kiritimatiellae;o__Kiritimatiellales;f__Kiritimatiellaceae;g__MSBL3;__	0	0	0.000229253	0	0	0	0	0	0	0	0	0	0	0	0	0	0	0.000102638	0	0
d__Bacteria;p__Proteobacteria;c__Alphaproteobacteria;o__Rhizobiales;f__Rhizobiaceae;g__Cohaesibacter;__	0	0	0.000229253	0	0	0	0	0	0	0	0	0	0	0	0	0	8.2905e-05	0	0	0
d__Bacteria;p__Proteobacteria;c__Gammaproteobacteria;o__Cellvibrionales;f__Cellvibrionaceae;g__Maricurvus;s__uncultured_bacterium	0	0	0.000229253	0	0	0	0	0	0	0	0	0	0	0	0	0	0	0	0	0
d__Bacteria;p__Actinobacteriota;c__Actinobacteria;o__Propionibacteriales;f__Propionibacteriaceae;g__Propionicicella;__	0	0	0.000229253	0	0	0	0	0	0	0	0	0	0	0	0	0	0	0	0	0
d__Bacteria;p__Proteobacteria;c__Alphaproteobacteria;o__Caedibacterales;f__Caedibacteraceae;g__Caedibacter;s__endosymbiont_of	0	0	0.000229253	0	0	0	0	0	0	0	0	0	0	0	0	0	0	0	0	0
d__Bacteria;p__Proteobacteria;c__Gammaproteobacteria;o__Xanthomonadales;f__Xanthomonadaceae;g__Luteimonas;__	0	0	0.000229253	0	0	0	0	0	0	0	0	0	0	0	0	0	0	0	0	0
d__Bacteria;p__Myxococcota;c__Myxococcia;o__Myxococcales;f__Myxococcaceae;g__P3OB-42;s__metagenome	0	0	0.000229253	0	0	0	0	0	0	0	0	0	0	0	0	0	0	0	0	0
d__Bacteria;p__Firmicutes;c__Clostridia;o__Clostridia_vadinBB60_group;f__Clostridia_vadinBB60_group;g__Clostridia_vadinBB60_group;__	0	0	0.000229253	0	0	0	0	0	0	0	0	0	0	0	0	0	0	0	0	0
d__Bacteria;p__Bacteroidota;c__Bacteroidia;o__Chitinophagales;f__Saprospiraceae;g__Aureispira;s__uncultured_Bacteroidetes	0	0	0.000229253	0	0	0	0	0	0	0	0	0	0	0	0	0	0	0	0	0
d__Bacteria;p__Planctomycetota;c__Planctomycetes;o__Isosphaerales;f__Isosphaeraceae;g__Singulisphaera;__	0	0	0.000229253	0	0	0	0	0	0	0	0	0	0	0	0	0	0	0	0	0
d__Bacteria;p__Bacteroidota;c__Bacteroidia;o__Chitinophagales;f__Chitinophagaceae;g__Flavisolibacter;__	0	0	0.000229253	0	0	0	0	0	0	0	0	0	0	0	0	0	0	0	0	0
d__Bacteria;p__Hydrogenedentes;c__Hydrogenedentia;o__Hydrogenedentiales;f__Hydrogenedensaceae;g__YC-ZSS-LKJ63;s__uncultured_organism	0	0	0.000229253	0	0	0	0	0	0	0	0	0	0	0	0	0	0	0	0	0
d__Bacteria;p__Cyanobacteria;c__Cyanobacteriia;o__Chloroplast;f__Chloroplast;g__Chloroplast;s__Chloropicon_primus	0	0	0.000229253	0	0	0	0	0	0	0	0	0	0	0	0	0	0	0	0	0
d__Archaea;p__Hydrothermarchaeota;c__Hydrothermarchaeia;o__Hydrothermarchaeales;f__Hydrothermarchaeales;g__Hydrothermarchaeales;__	0	0	0.000229253	0	0	0	0	0	0	0	0	0	0	0	0	0	0	0	0	0
d__Bacteria;p__Actinobacteriota;c__Coriobacteriia;o__Coriobacteriales;__;__;__	0	0	0.000229253	0	0	0	0	0	0	0	0	0	0	0	0	0	0	0	0	0
d__Bacteria;p__Desulfobacterota;c__Desulfobacteria;o__Desulfobacterales;f__Desulfobacteraceae;__;__	0	0	0.000229253	0	0	0	0	0	0	0	0	0	0	0	0	0	0	0	0	0
d__Bacteria;p__Bacteroidota;c__Bacteroidia;o__Bacteroidales;f__Marinifilaceae;g__Odoribacter;__	0	0	0.000229253	0	0	0	0	0	0	0	0	0	0	0	0	0	0	0	0	0
d__Bacteria;p__Proteobacteria;c__Gammaproteobacteria;o__Salinisphaerales;f__Solimonadaceae;g__Nevskia;__	0	0	0.000229253	0	0	0	0	0	0	0	0	0	0	0	0	0	0	0	0	0
d__Bacteria;p__Proteobacteria;c__Gammaproteobacteria;o__Alteromonadales;f__Moritellaceae;g__Moritella;__	0	0	0.000229253	0	0	0	0	0	0	0	0	0	0	0	0	0	0	0	0	0
d__Bacteria;p__Proteobacteria;c__Gammaproteobacteria;o__Nitrosococcales;f__Methylophagaceae;__;__	0	0	0.000229253	0	0	0	0	0	0	0	0	0	0	0	0	0	0	0	0	0
d__Bacteria;p__Planctomycetota;c__Planctomycetes;o__Pirellulales;f__Pirellulaceae;g__Blastopirellula;__	0	0.000180897	0	0	0	0.000193986	0	0	0.000129534	0.000229069	0.000236518	0.00033883	0.000354778	0.00020284	0.000990589	0	0.00016581	0.000205276	0.000154369	0.000220459
d__Bacteria;p__Myxococcota;c__Polyangia;o__Haliangiales;f__Haliangiaceae;g__Haliangium;__	0	0.000180897	0	0	0	0	0	0	0	0	0	0	0.000118259	0	0.000330196	0.000584624	8.2905e-05	0	0.000771843	0.000330688
d__Bacteria;p__Chloroflexi;c__Dehalococcoidia;o__SAR202_clade;f__SAR202_clade;g__SAR202_clade;s__metagenome	0	0.000180897	0	0	0	0	0	0	0.000129534	0.000114534	0.000118259	0.000112943	0	0	0.000495295	0	0	0	0.000154369	0.000110229
d__Bacteria;p__Bacteroidota;c__Bacteroidia;o__Flavobacteriales;f__Cryomorphaceae;g__uncultured;__	0	0.000180897	0	0	0.000291971	0	0	0	0	0	0	0	0	0	0	0	0	0	0	0
d__Bacteria;p__Campilobacterota;c__Campylobacteria;o__Campylobacterales;f__Sulfurimonadaceae;g__Sulfurimonas;__	0	0.000180897	0	0	0	0	0	0	0	0.000114534	0	0	0	0	0	0.000146156	0	0	0	0
d__Bacteria;p__Proteobacteria;c__Alphaproteobacteria;o__Rhodobacterales;f__Rhodobacteraceae;g__Pelagibaca;s__Pelagibaca_bermudensis	0	0.000180897	0	0	0	0	0	0	0	0	0	0	0.000118259	0	0	0	0	0	0	0
d__Bacteria;p__Proteobacteria;c__Gammaproteobacteria;o__Ectothiorhodospirales;f__Ectothiorhodospiraceae;g__uncultured;__	0	0.000180897	0	0	0	0	0	0	0	0	0	0	0.000118259	0	0	0	0	0	0	0
d__Bacteria;p__Bacteroidota;c__Bacteroidia;o__Cytophagales;f__Cyclobacteriaceae;g__Ekhidna;s__uncultured_Flammeovirgaceae	0	0.000180897	0	0	0	0	0	0	0	0	0	0	0	0	0	0	0	0	0	0
d__Bacteria;p__Bacteroidota;c__Bacteroidia;o__Flavobacteriales;f__Crocinitomicaceae;g__Salinirepens;__	0	0.000180897	0	0	0	0	0	0	0	0	0	0	0	0	0	0	0	0	0	0
d__Bacteria;p__Bacteroidota;c__Bacteroidia;o__Flavobacteriales;f__Flavobacteriaceae;g__NS4_marine_group;s__marine_metagenome	0	0.000180897	0	0	0	0	0	0	0	0	0	0	0	0	0	0	0	0	0	0
d__Bacteria;p__Bacteroidota;c__Bacteroidia;o__Flavobacteriales;f__Flavobacteriaceae;g__NS2b_marine_group;s__uncultured_marine	0	0.000180897	0	0	0	0	0	0	0	0	0	0	0	0	0	0	0	0	0	0
d__Bacteria;p__Proteobacteria;c__Alphaproteobacteria;o__Rhodospirillales;f__Magnetospiraceae;g__uncultured;s__uncultured_Rhodospirillaceae	0	0.000180897	0	0	0	0	0	0	0	0	0	0	0	0	0	0	0	0	0	0
d__Bacteria;p__Proteobacteria;c__Alphaproteobacteria;o__Caulobacterales;f__Hyphomonadaceae;g__Henriciella;__	0	9.04486e-05	0	0	0	0	0	0	0.000129534	0.000687207	0.000827815	0.00124238	0.00130085	0.00030426	0.000495295	0.00102309	8.2905e-05	0	0.000308737	0.000551146
d__Bacteria;p__Proteobacteria;c__Gammaproteobacteria;o__Enterobacterales;f__Yersiniaceae;g__Serratia;__	0	9.04486e-05	0	0	0	0	0	0	0.00103627	0.000229069	0.000591296	0.000903546	0.00153737	0.00030426	0.000330196	0.000292312	8.2905e-05	0	0.000463106	0
d__Bacteria;p__Dadabacteria;c__Dadabacteriia;o__Dadabacteriales;f__Dadabacteriales;g__Dadabacteriales;__	0	9.04486e-05	0	0	0	0	0	0	0	0.000114534	0	0	0	0	0.000330196	0.000438468	0.000248715	0.000513189	0.000926212	0.000992063
d__Bacteria;p__Bacteroidota;c__Rhodothermia;o__Rhodothermales;f__Rhodothermaceae;g__uncultured;__	0	9.04486e-05	0	0	0	0	0	0.000404531	0.000129534	0.000114534	0	0	0.000118259	0.00010142	0.000330196	0.000438468	8.2905e-05	0.000205276	0.000154369	0.000110229
d__Bacteria;p__Proteobacteria;c__Alphaproteobacteria;o__Rhizobiales;f__Methyloligellaceae;g__uncultured;__	0	9.04486e-05	0	0	0	0.000193986	0	0	0	0.000114534	0.000118259	0	0.000118259	0.00020284	0.000330196	0.000146156	8.2905e-05	0	0.000463106	0.000220459
d__Bacteria;p__Desulfobacterota;__;__;__;__;__	0	9.04486e-05	0	0	0	0	0.000202265	0.000202265	0	0.000114534	0.000118259	0.000225887	0	0.00010142	0	0	0	0	0.000154369	0.000110229
d__Bacteria;p__Bacteroidota;c__Bacteroidia;o__Cytophagales;f__Cyclobacteriaceae;g__Marinoscillum;s__marine_metagenome	0	9.04486e-05	0	0	0	0.000193986	0	0.000202265	0.000129534	0	0	0	0.000118259	0	0	0	0	0	0.000154369	0.000110229
d__Bacteria;p__Proteobacteria;c__Gammaproteobacteria;o__Burkholderiales;f__Gallionellaceae;__;__	0	9.04486e-05	0	0	0	0	0	0	0.000129534	0	0.000118259	0.000112943	0	0	0	0.000146156	0	0.000102638	0	0.000110229
d__Bacteria;p__Proteobacteria;c__Gammaproteobacteria;o__SAR86_clade;f__SAR86_clade;g__SAR86_clade;s__metagenome	0	9.04486e-05	0	0	0	0	0.000404531	0	0	0	0	0	0	0	0	0	0	0	0	0
d__Bacteria;p__Patescibacteria;__;__;__;__;__	0	9.04486e-05	0	0	0	0	0	0	0.000129534	0	0	0	0	0	0.000165098	0	0	0	0	0
d__Bacteria;p__Proteobacteria;c__Gammaproteobacteria;o__Thiotrichales;f__Thiotrichaceae;g__uncultured;__	0	9.04486e-05	0	0	0.000291971	0	0	0	0	0	0	0	0	0	0	0	0	0	0	0
d__Bacteria;p__Proteobacteria;c__Gammaproteobacteria;o__Francisellales;f__Francisellaceae;g__uncultured;s__uncultured_bacterium	0	9.04486e-05	0	0	0	0.000193986	0	0	0	0	0	0	0	0	0	0	0	0	0	0
d__Bacteria;p__Actinobacteriota;c__Acidimicrobiia;o__Microtrichales;f__Ilumatobacteraceae;g__uncultured;s__uncultured_bacterium	0	9.04486e-05	0	0	0	0	0	0	0	0	0	0	0	0	0	0	0	0	0.000154369	0
d__Bacteria;p__Bacteroidota;c__Bacteroidia;o__Flavobacteriales;f__NS9_marine_group;g__NS9_marine_group;s__uncultured_Flavobacterium	0	9.04486e-05	0	0	0	0	0	0	0	0	0	0	0.000118259	0	0	0	0	0	0	0
d__Bacteria;p__Bdellovibrionota;c__Bdellovibrionia;o__Bacteriovoracales;f__Bacteriovoracaceae;g__Bacteriovoracaceae;s__uncultured_bacterium	0	9.04486e-05	0	0	0	0	0	0	0	0	0	0.000112943	0	0	0	0	0	0	0	0
d__Bacteria;p__Proteobacteria;c__Alphaproteobacteria;o__Puniceispirillales;f__SAR116_clade;g__Candidatus_Puniceispirillum;s__uncultured_marine	0	9.04486e-05	0	0	0	0	0	0	0	0	0	0	0	0	0	0	0	0	0	0
d__Bacteria;p__Bacteroidota;c__Bacteroidia;o__Flavobacteriales;f__Weeksellaceae;g__Algoriella;s__Algoriella_xinjiangensis	0	9.04486e-05	0	0	0	0	0	0	0	0	0	0	0	0	0	0	0	0	0	0
d__Bacteria;p__Bacteroidota;c__Bacteroidia;o__Chitinophagales;f__Saprospiraceae;g__Portibacter;s__uncultured_bacterium	0	9.04486e-05	0	0	0	0	0	0	0	0	0	0	0	0	0	0	0	0	0	0
d__Bacteria;p__Verrucomicrobiota;c__Omnitrophia;o__Omnitrophales;f__Omnitrophaceae;g__Candidatus_Omnitrophus;s__uncultured_bacterium	0	9.04486e-05	0	0	0	0	0	0	0	0	0	0	0	0	0	0	0	0	0	0
d__Bacteria;p__Proteobacteria;c__Alphaproteobacteria;o__Rhodobacterales;f__Rhodobacteraceae;g__Ascidiaceihabitans;s__uncultured_organism	0	9.04486e-05	0	0	0	0	0	0	0	0	0	0	0	0	0	0	0	0	0	0
d__Bacteria;p__Proteobacteria;c__Gammaproteobacteria;o__Thiohalorhabdales;f__Thiohalorhabdaceae;g__uncultured;s__uncultured_gamma	0	9.04486e-05	0	0	0	0	0	0	0	0	0	0	0	0	0	0	0	0	0	0
d__Bacteria;p__Proteobacteria;c__Alphaproteobacteria;o__SAR11_clade;f__Clade_III;g__Clade_III;__	0	9.04486e-05	0	0	0	0	0	0	0	0	0	0	0	0	0	0	0	0	0	0
d__Bacteria;p__Desulfobacterota;c__Desulfuromonadia;o__Bradymonadales;f__Bradymonadales;g__Bradymonadales;s__unidentified_marine	0	9.04486e-05	0	0	0	0	0	0	0	0	0	0	0	0	0	0	0	0	0	0
d__Bacteria;p__Firmicutes;c__Clostridia;o__Peptostreptococcales-Tissierellales;f__Peptostreptococcaceae;g__Filifactor;s__Filifactor_alocis	0	9.04486e-05	0	0	0	0	0	0	0	0	0	0	0	0	0	0	0	0	0	0
d__Bacteria;p__Planctomycetota;c__Phycisphaerae;o__Phycisphaerales;f__Phycisphaeraceae;g__SM1A02;s__marine_metagenome	0	9.04486e-05	0	0	0	0	0	0	0	0	0	0	0	0	0	0	0	0	0	0
d__Bacteria;p__Patescibacteria;c__Gracilibacteria;o__Candidatus_Peregrinibacteria;f__Candidatus_Peregrinibacteria;g__Candidatus_Peregrinibacteria;s__uncultured_marine	0	9.04486e-05	0	0	0	0	0	0	0	0	0	0	0	0	0	0	0	0	0	0
d__Bacteria;p__Proteobacteria;c__Gammaproteobacteria;o__pItb-vmat-80;f__pItb-vmat-80;g__pItb-vmat-80;s__uncultured_bacterium	0	9.04486e-05	0	0	0	0	0	0	0	0	0	0	0	0	0	0	0	0	0	0
d__Bacteria;p__Bacteroidota;c__Bacteroidia;o__Flavobacteriales;f__Cryomorphaceae;g__Vicingus;s__uncultured_bacterium	0	9.04486e-05	0	0	0	0	0	0	0	0	0	0	0	0	0	0	0	0	0	0
d__Bacteria;p__Proteobacteria;c__Alphaproteobacteria;o__Rhizobiales;f__Methyloligellaceae;g__uncultured;s__alpha_proteobacterium	0	9.04486e-05	0	0	0	0	0	0	0	0	0	0	0	0	0	0	0	0	0	0
d__Bacteria;p__Patescibacteria;c__Parcubacteria;o__Candidatus_Kaiserbacteria;f__Candidatus_Kaiserbacteria;g__Candidatus_Kaiserbacteria;s__bacterium_SH4-10	0	9.04486e-05	0	0	0	0	0	0	0	0	0	0	0	0	0	0	0	0	0	0
d__Bacteria;p__Planctomycetota;c__Planctomycetes;o__Pirellulales;f__Pirellulaceae;g__Rubripirellula;s__uncultured_Planctomycetaceae	0	9.04486e-05	0	0	0	0	0	0	0	0	0	0	0	0	0	0	0	0	0	0
d__Bacteria;p__Bdellovibrionota;c__Bdellovibrionia;o__Bdellovibrionales;f__Bdellovibrionaceae;g__Bdellovibrio;s__uncultured_marine	0	9.04486e-05	0	0	0	0	0	0	0	0	0	0	0	0	0	0	0	0	0	0
d__Bacteria;p__Firmicutes;c__Bacilli;o__Staphylococcales;f__Staphylococcaceae;g__Staphylococcus;s__Staphylococcus_haemolyticus	0	9.04486e-05	0	0	0	0	0	0	0	0	0	0	0	0	0	0	0	0	0	0
d__Bacteria;p__Cyanobacteria;c__Cyanobacteriia;o__Synechococcales;f__Cyanobiaceae;g__Prochlorococcus_MIT9313;s__unidentified_marine	0	9.04486e-05	0	0	0	0	0	0	0	0	0	0	0	0	0	0	0	0	0	0
d__Bacteria;p__Proteobacteria;c__Gammaproteobacteria;o__Cellvibrionales;f__Halieaceae;g__OM60(NOR5)_clade;s__uncultured_Haliea	0	9.04486e-05	0	0	0	0	0	0	0	0	0	0	0	0	0	0	0	0	0	0
d__Bacteria;p__Proteobacteria;c__Zetaproteobacteria;o__Mariprofundales;f__Mariprofundaceae;g__Mariprofundus;__	0	9.04486e-05	0	0	0	0	0	0	0	0	0	0	0	0	0	0	0	0	0	0
d__Bacteria;p__Proteobacteria;c__Alphaproteobacteria;o__Rhizobiales;f__Stappiaceae;g__Labrenzia;__	0	9.04486e-05	0	0	0	0	0	0	0	0	0	0	0	0	0	0	0	0	0	0
d__Bacteria;p__Proteobacteria;c__Alphaproteobacteria;o__Puniceispirillales;f__SAR116_clade;g__SAR116_clade;s__uncultured_Rhodospirillaceae	0	9.04486e-05	0	0	0	0	0	0	0	0	0	0	0	0	0	0	0	0	0	0
d__Bacteria;p__Proteobacteria;c__Alphaproteobacteria;o__Caulobacterales;f__Hyphomonadaceae;g__Ponticaulis;s__Ponticaulis_koreensis	0	9.04486e-05	0	0	0	0	0	0	0	0	0	0	0	0	0	0	0	0	0	0
d__Bacteria;p__Acidobacteriota;c__Subgroup_22;o__Subgroup_22;f__Subgroup_22;g__Subgroup_22;s__uncultured_bacterium	0	9.04486e-05	0	0	0	0	0	0	0	0	0	0	0	0	0	0	0	0	0	0
d__Bacteria;p__Proteobacteria;c__Alphaproteobacteria;o__Rickettsiales;f__SM2D12;g__SM2D12;s__uncultured_Alphaproteobacteria	0	9.04486e-05	0	0	0	0	0	0	0	0	0	0	0	0	0	0	0	0	0	0
d__Bacteria;p__Proteobacteria;c__Gammaproteobacteria;o__OM182_clade;f__OM182_clade;g__OM182_clade;s__uncultured_marine	0	9.04486e-05	0	0	0	0	0	0	0	0	0	0	0	0	0	0	0	0	0	0
d__Bacteria;p__Proteobacteria;c__Alphaproteobacteria;o__SAR11_clade;f__Clade_I;g__Clade_Ia;s__uncultured_alpha	0	9.04486e-05	0	0	0	0	0	0	0	0	0	0	0	0	0	0	0	0	0	0
d__Bacteria;p__Actinobacteriota;c__Actinobacteria;o__Micrococcales;f__Micrococcaceae;g__Nesterenkonia;s__Nesterenkonia_sp.	0	9.04486e-05	0	0	0	0	0	0	0	0	0	0	0	0	0	0	0	0	0	0
d__Bacteria;p__Bdellovibrionota;c__Bdellovibrionia;o__Bacteriovoracales;f__Bacteriovoracaceae;g__Halobacteriovorax;__	0	9.04486e-05	0	0	0	0	0	0	0	0	0	0	0	0	0	0	0	0	0	0
d__Bacteria;p__Cyanobacteria;c__Cyanobacteriia;o__Chloroplast;f__Chloroplast;g__Chloroplast;s__Tetraselmis_sp.	0	9.04486e-05	0	0	0	0	0	0	0	0	0	0	0	0	0	0	0	0	0	0
d__Bacteria;p__Bacteroidota;c__Bacteroidia;o__Flavobacteriales;f__Cryomorphaceae;g__uncultured;s__unidentified_marine	0	9.04486e-05	0	0	0	0	0	0	0	0	0	0	0	0	0	0	0	0	0	0
d__Bacteria;p__Bacteroidota;c__Bacteroidia;o__Flavobacteriales;f__Flavobacteriaceae;g__Flavobacteriaceae;s__Aquimarina_hainanensis	0	9.04486e-05	0	0	0	0	0	0	0	0	0	0	0	0	0	0	0	0	0	0
d__Bacteria;p__Bacteroidota;c__Bacteroidia;o__Chitinophagales;f__Saprospiraceae;g__Aureispira;s__uncultured_bacterium	0	9.04486e-05	0	0	0	0	0	0	0	0	0	0	0	0	0	0	0	0	0	0
d__Bacteria;p__Proteobacteria;c__Alphaproteobacteria;o__Rhizobiales;f__Hyphomicrobiaceae;g__Filomicrobium;s__uncultured_bacterium	0	9.04486e-05	0	0	0	0	0	0	0	0	0	0	0	0	0	0	0	0	0	0
d__Bacteria;p__Proteobacteria;c__Alphaproteobacteria;o__Alphaproteobacteria_Incertae_Sedis;f__Unknown_Family;g__Acuticoccus;s__Acuticoccus_yangtzensis	0	9.04486e-05	0	0	0	0	0	0	0	0	0	0	0	0	0	0	0	0	0	0
d__Bacteria;p__Bacteroidota;c__Bacteroidia;o__Flavobacteriales;f__Flavobacteriaceae;g__NS4_marine_group;s__unidentified_marine	0	9.04486e-05	0	0	0	0	0	0	0	0	0	0	0	0	0	0	0	0	0	0
d__Bacteria;p__Proteobacteria;c__Alphaproteobacteria;o__Sphingomonadales;f__Sphingomonadaceae;g__Erythrobacter;s__Alphaproteobacteria_bacterium	0	9.04486e-05	0	0	0	0	0	0	0	0	0	0	0	0	0	0	0	0	0	0
d__Bacteria;p__Actinobacteriota;c__Actinobacteria;o__Actinomycetales;f__Actinomycetaceae;g__Trueperella;__	0	9.04486e-05	0	0	0	0	0	0	0	0	0	0	0	0	0	0	0	0	0	0
d__Bacteria;p__Patescibacteria;c__Parcubacteria;o__Candidatus_Kaiserbacteria;f__Candidatus_Kaiserbacteria;g__Candidatus_Kaiserbacteria;s__uncultured_organism	0	9.04486e-05	0	0	0	0	0	0	0	0	0	0	0	0	0	0	0	0	0	0
d__Bacteria;p__Proteobacteria;c__Gammaproteobacteria;o__Alteromonadales;f__Alteromonadaceae;g__Alishewanella;__	0	0	0	0	0	0	0	0.0115291	0.0015544	0.00114534	0.00165563	0.00158121	0.000236518	0.00040568	0.000495295	0.000438468	0.0502404	0.000718465	0.000926212	0.00198413
d__Bacteria;p__Myxococcota;c__Polyangia;o__Polyangiales;f__Sandaracinaceae;g__uncultured;__	0	0	0	0	0	0	0	0	0	0	0	0.000112943	0	0	0.0115569	0.00511546	0.00298458	0.00348968	0.00818154	0.00396825
d__Bacteria;p__Actinobacteriota;c__Actinobacteria;o__Micrococcales;f__Microbacteriaceae;__;__	0	0	0	0	0	0	0.000202265	0.000404531	0.00103627	0.00114534	0.00248344	0.00203298	0.00331126	0.0020284	0.00528314	0.00277697	0.00298458	0.00277122	0.00586601	0.00286596
d__Bacteria;p__Acidobacteriota;__;__;__;__;__	0	0	0	0	0	0	0.000202265	0.000404531	0.000129534	0.000572672	0.000354778	0.000225887	0.000236518	0.00020284	0.00792472	0.00482315	0.00223843	0.00328441	0.00756406	0.00407848
d__Bacteria;p__Bacteroidota;c__Bacteroidia;o__Chitinophagales;__;__;__	0	0	0	0	0	0	0.000202265	0.000606796	0.000129534	0.000229069	0.000236518	0.000112943	0.000118259	0.00010142	0.00610863	0.00526162	0.00207262	0.00328441	0.00586601	0.0026455
d__Bacteria;p__Proteobacteria;c__Gammaproteobacteria;o__Cellvibrionales;f__Spongiibacteraceae;g__BD1-7_clade;__	0	0	0	0	0	0.000193986	0.000404531	0	0	0.000343603	0	0.000112943	0.000118259	0	0.00561334	0.00482315	0.00265296	0.00277122	0.00385922	0.00154321
d__Bacteria;p__Proteobacteria;c__Alphaproteobacteria;o__Kiloniellales;f__Kiloniellaceae;g__Tagaea;__	0	0	0	0	0	0	0	0.000404531	0	0.000458138	0.000946074	0.00124238	0.000709555	0.00040568	0.00627373	0.00219234	0.00157519	0.00133429	0.00308737	0.00165344
d__Bacteria;p__Proteobacteria;c__Gammaproteobacteria;o__Burkholderiales;f__Comamonadaceae;g__Comamonas;__	0	0	0	0	0	0	0.000606796	0	0.00168394	0.000572672	0.000591296	0.000790603	0.000827815	0.00010142	0.00181608	0.00073078	0.000746145	0.00328441	0.00123495	0.000881834
d__Bacteria;p__Chloroflexi;c__Anaerolineae;o__Ardenticatenales;f__uncultured;g__uncultured;__	0	0	0	0	0	0.000193986	0	0	0.000647668	0.00183255	0.00118259	0.00146826	0.00212867	0.000709939	0.000990589	0.0013154	0	0.000102638	0.000308737	0.000440917
d__Bacteria;p__Proteobacteria;c__Alphaproteobacteria;o__Rhodospirillales;f__Thalassospiraceae;g__Thalassospira;__	0	0	0	0	0.000291971	0.000387973	0	0.000202265	0.000259067	0	0.000946074	0.00033883	0.000118259	0.00010142	0	0.000584624	0.00431106	0.000410551	0.00138932	0.00110229
d__Bacteria;p__Proteobacteria;c__Alphaproteobacteria;o__Kiloniellales;f__Kiloniellaceae;__;__	0	0	0	0	0	0	0	0.000202265	0.000259067	0.000114534	0.000354778	0.00067766	0.000709555	0	0.00198118	0.00160772	0.000746145	0.000615827	0.00154369	0.000771605
d__Bacteria;p__Firmicutes;c__Bacilli;o__Lactobacillales;f__Lactobacillaceae;g__Lactobacillus;__	0	0	0	0	0	0	0	0	0.000777202	0.00171802	0.00106433	0.00158121	0.00165563	0.000709939	0.000495295	0.000292312	0.000414525	0.000102638	0.000463106	0.000220459
d__Bacteria;p__Planctomycetota;c__Planctomycetes;o__Planctomycetales;f__Rubinisphaeraceae;g__SH-PL14;s__uncultured_Planctomycetaceae	0	0	0	0	0	0	0	0.000202265	0	0	0	0	0	0	0.00181608	0.00116925	0.00116067	0.000718465	0.0024699	0.00143298
d__Bacteria;p__Proteobacteria;c__Alphaproteobacteria;o__Sneathiellales;f__Sneathiellaceae;g__Sneathiella;__	0	0	0	0	0	0	0	0	0.000777202	0.000801741	0.00165563	0.00203298	0.00118259	0.000709939	0	0.000292312	0.000248715	0.000102638	0.000771843	0.000110229
d__Bacteria;p__Proteobacteria;c__Gammaproteobacteria;o__Enterobacterales;f__Yersiniaceae;__;__	0	0	0	0	0	0	0	0	0.000777202	0.000801741	0.00141911	0.00169415	0.00189215	0.000608519	0.000165098	0.000438468	8.2905e-05	0.000410551	0.000308737	0
d__Bacteria;p__Proteobacteria;c__Gammaproteobacteria;o__Alteromonadales;f__Shewanellaceae;g__Shewanella;__	0	0	0	0	0	0.000387973	0	0.000404531	0	0.00229069	0.000591296	0.00067766	0.000118259	0.00030426	0	0.000584624	0.00207262	0.000102638	0	0.000881834
d__Bacteria;p__Acidobacteriota;c__Blastocatellia;o__Blastocatellales;f__Blastocatellaceae;g__Blastocatella;__	0	0	0	0	0	0	0	0	0	0	0	0	0	0	0.00280667	0.00146156	0.000414525	0.000718465	0.00231553	0.000330688
d__Bacteria;p__Myxococcota;c__Polyangia;o__Polyangiales;f__Phaselicystidaceae;g__Phaselicystis;__	0	0	0	0	0	0	0	0	0	0	0	0	0	0	0.00181608	0.00073078	0.000911955	0.000718465	0.0024699	0.00132275
d__Bacteria;p__Planctomycetota;c__Planctomycetes;o__Planctomycetales;f__uncultured;g__uncultured;s__planctomycete_DDD3G8	0	0	0	0	0	0.000387973	0	0	0.000259067	0.00103081	0.000354778	0.00192004	0.000946074	0.00040568	0.000330196	0.000438468	0.000248715	0.000205276	0.000308737	0.000220459
d__Bacteria;p__Bacteroidota;c__Bacteroidia;o__Sphingobacteriales;f__Sphingobacteriaceae;g__Sphingobacterium;__	0	0	0	0	0	0	0	0	0.000518135	0.000343603	0.000827815	0.000790603	0.000709555	0.000507099	0.000660393	0.000876937	0.00033162	0.000205276	0.000154369	0.000881834
d__Bacteria;p__Planctomycetota;c__Planctomycetes;o__Planctomycetales;f__Gimesiaceae;g__uncultured;__	0	0	0	0	0	0.000193986	0	0	0.000259067	0	0.000118259	0.000225887	0.000118259	0.00010142	0.000990589	0.000876937	0.000746145	0.000821102	0.00123495	0.000881834
d__Bacteria;p__Proteobacteria;c__Alphaproteobacteria;o__Kiloniellales;f__Kiloniellaceae;g__Tagaea;s__uncultured_bacterium	0	0	0	0	0	0	0	0.000202265	0	0	0.000236518	0.000451773	0	0.00010142	0.00165098	0.0013154	0.000414525	0.000821102	0.00123495	0.000110229
d__Bacteria;p__Myxococcota;c__Polyangia;o__Polyangiales;f__Sandaracinaceae;g__Sandaracinus;__	0	0	0	0	0	0	0.000404531	0.000404531	0.000129534	0.000229069	0.000591296	0.000790603	0.000709555	0.000811359	0.000330196	0.000584624	0.00049743	0.000307913	0.000308737	0.000220459
d__Bacteria;p__Acidobacteriota;c__Holophagae;o__Acanthopleuribacterales;f__Acanthopleuribacteraceae;g__Acanthopleuribacter;s__uncultured_bacterium	0	0	0	0	0	0	0	0.000202265	0	0	0	0	0	0	0.00198118	0.000292312	0.00066324	0.000410551	0.00138932	0.00132275
d__Bacteria;p__Proteobacteria;c__Alphaproteobacteria;o__uncultured;f__uncultured;g__uncultured;__	0	0	0	0	0	0	0.000202265	0	0.000129534	0.000229069	0.000118259	0.000225887	0.000118259	0.00010142	0.000990589	0.000876937	8.2905e-05	0.000410551	0.00154369	0.00110229
d__Bacteria;p__Bacteroidota;c__Bacteroidia;o__Chitinophagales;f__Saprospiraceae;g__Lewinella;s__Lewinella_nigricans	0	0	0	0	0	0	0	0.000202265	0.000388601	0.000572672	0.000946074	0.00067766	0.000709555	0.000608519	0.000495295	0.000146156	0.00016581	0.000102638	0.000617475	0
d__Bacteria;p__Planctomycetota;c__Planctomycetes;o__uncultured;f__uncultured;g__uncultured;__	0	0	0	0	0	0	0	0	0.000388601	0.000229069	0.000591296	0.000903546	0.00106433	0.000608519	0.000165098	0.000292312	0.00016581	0	0.000771843	0
d__Bacteria;p__Proteobacteria;c__Alphaproteobacteria;o__Rhizobiales;f__Amb-16S-1323;g__Amb-16S-1323;s__uncultured_bacterium	0	0	0	0	0	0	0	0	0	0	0	0	0	0	0.00165098	0.000876937	0.00066324	0.000615827	0.000926212	0.000440917
d__Bacteria;p__Entotheonellaeota;c__Entotheonellia;o__Entotheonellales;f__Entotheonellaceae;g__Candidatus_Entotheonella;__	0	0	0	0	0	0.000193986	0	0	0	0	0	0	0.000118259	0	0.000660393	0.00116925	0.00049743	0.000205276	0.00154369	0.000551146
d__Bacteria;p__Proteobacteria;c__Gammaproteobacteria;o__Pseudomonadales;f__Pseudomonadaceae;g__Pseudomonas;s__Pseudomonas_balearica	0	0	0	0	0	0	0	0	0	0	0	0	0	0.00020284	0	0	0.00290167	0	0.000926212	0.000881834
d__Bacteria;p__Proteobacteria;c__Gammaproteobacteria;o__Salinisphaerales;f__Solimonadaceae;__;__	0	0	0	0	0	0.000193986	0	0.000202265	0.000518135	0.000458138	0.000236518	0.000564717	0.000709555	0.00020284	0.000825491	0	0.000248715	0.000102638	0.000154369	0.000330688
d__Bacteria;p__Myxococcota;c__Polyangia;o__Polyangiales;f__Sandaracinaceae;__;__	0	0	0	0	0	0	0	0	0.000259067	0.000114534	0.000354778	0.000790603	0.000827815	0.000811359	0.000660393	0.000292312	0	0.000102638	0.000154369	0.000330688
d__Bacteria;p__Proteobacteria;c__Gammaproteobacteria;o__Xanthomonadales;f__Xanthomonadaceae;g__Stenotrophomonas;s__Stenotrophomonas_acidaminiphila	0	0	0	0	0	0	0	0	0.000259067	0.000343603	0.000354778	0.000451773	0.000473037	0.00020284	0.000495295	0.000438468	0.000248715	0.000513189	0.000308737	0.000440917
d__Bacteria;p__Bacteroidota;c__Bacteroidia;o__Flavobacteriales;f__Weeksellaceae;__;__	0	0	0	0	0	0	0	0.000404531	0.000777202	0.000114534	0.000354778	0.000564717	0.000354778	0.00020284	0.000165098	0.000146156	0.000746145	0	0.000154369	0.000440917
d__Bacteria;p__Myxococcota;c__Polyangia;o__Nannocystales;f__Nannocystaceae;g__Nannocystis;__	0	0	0	0	0	0	0.000202265	0	0	0	0	0	0	0	0.000990589	0.000438468	0.000580335	0.000513189	0.00123495	0.000440917
d__Bacteria;p__Actinobacteriota;c__Actinobacteria;o__Propionibacteriales;f__Nocardioidaceae;g__Nocardioides;__	0	0	0	0	0	0	0	0.000202265	0	0	0.000473037	0.000451773	0.000709555	0.00040568	0.000495295	0.000292312	0.000248715	0.000410551	0.000308737	0.000220459
d__Bacteria;p__Firmicutes;c__Bacilli;o__Paenibacillales;f__Paenibacillaceae;g__Paenibacillus;__	0	0	0	0	0	0	0	0	0.000388601	0.000687207	0.000709555	0.000564717	0.000591296	0	0.000330196	0.000292312	8.2905e-05	0	0.000308737	0.000110229
d__Bacteria;p__Planctomycetota;c__Planctomycetes;o__uncultured;f__uncultured;g__uncultured;s__uncultured_bacterium	0	0	0	0	0	0	0	0.000202265	0.000518135	0	0.000473037	0.000451773	0.000591296	0.000608519	0.000165098	0.000146156	0	0.000102638	0.000771843	0
d__Bacteria;p__Firmicutes;c__Bacilli;o__Lactobacillales;f__Streptococcaceae;__;__	0	0	0	0	0.000291971	0	0	0	0.000129534	0.000343603	0.000591296	0.000225887	0.000591296	0.00030426	0.000165098	0.000146156	0	0.000513189	0.000463106	0
d__Bacteria;p__Verrucomicrobiota;c__Verrucomicrobiae;o__Verrucomicrobiales;__;__;__	0	0	0	0	0	0	0	0	0.000259067	0.000114534	0.000236518	0.00135532	0.000354778	0.00030426	0.000165098	0.000146156	0	0	0.000463106	0.000330688
d__Bacteria;p__Proteobacteria;c__Alphaproteobacteria;o__Puniceispirillales;f__uncultured;g__uncultured;__	0	0	0	0	0	0	0	0	0.000518135	0.000687207	0.000118259	0.000790603	0.000473037	0.00010142	0.000165098	0.000146156	0.00033162	0.000307913	0	0
d__Bacteria;p__Bacteroidota;c__Bacteroidia;o__Flavobacteriales;f__Weeksellaceae;g__Cloacibacterium;__	0	0	0	0	0	0	0	0.000202265	0.000518135	0.000114534	0	0.000112943	0.000118259	0	0	0.000146156	0.001741	0.000205276	0.000154369	0.000220459
d__Bacteria;p__Acidobacteriota;c__Subgroup_22;o__Subgroup_22;f__Subgroup_22;g__Subgroup_22;__	0	0	0	0	0	0	0	0.000202265	0	0	0.000118259	0	0	0	0.000660393	0.000584624	0.00049743	0.000205276	0.000463106	0.000771605
d__Bacteria;p__Proteobacteria;c__Gammaproteobacteria;o__Alteromonadales;f__Alteromonadaceae;g__Rheinheimera;s__uncultured_Rheinheimera	0	0	0	0	0	0	0	0	0.000777202	0.000458138	0.000354778	0.000225887	0.000236518	0.00020284	0	0	0	0.000821102	0.000154369	0.000110229
d__Bacteria;p__Bacteroidota;c__Bacteroidia;o__Chitinophagales;f__Saprospiraceae;g__Membranicola;__	0	0	0	0	0	0	0	0	0.000259067	0.000229069	0.000473037	0.000903546	0.000236518	0.00040568	0	0	0	0.000205276	0.000154369	0.000330688
d__Bacteria;p__Actinobacteriota;c__Thermoleophilia;o__Gaiellales;f__uncultured;g__uncultured;__	0	0	0	0	0	0	0	0	0.000259067	0.000114534	0.000118259	0.000112943	0.000236518	0	0.000495295	0.000146156	8.2905e-05	0.000205276	0.00138932	0
d__Bacteria;p__Proteobacteria;c__Alphaproteobacteria;o__Caulobacterales;f__Hyphomonadaceae;g__Hirschia;__	0	0	0	0	0	0	0	0.000202265	0	0	0	0	0	0	0.000495295	0.000292312	0.000248715	0.000307913	0.00138932	0.000110229
d__Bacteria;p__Actinobacteriota;c__Actinobacteria;o__Pseudonocardiales;f__Pseudonocardiaceae;__;__	0	0	0	0	0	0	0	0	0	0	0.000118259	0	0	0	0.000495295	0.000438468	0.000580335	0.000307913	0.000617475	0.000440917
d__Bacteria;p__Desulfobacterota;c__Desulfobacteria;o__Desulfobacterales;__;__;__	0	0	0	0	0	0	0	0	0	0.00240522	0	0	0	0.00020284	0.000165098	0.000146156	0	0	0	0
d__Bacteria;p__Chloroflexi;c__Anaerolineae;o__SBR1031;f__A4b;g__A4b;__	0	0	0	0	0	0	0.000202265	0	0	0.000229069	0	0.000112943	0.000236518	0.00010142	0.000165098	0.000584624	0.000248715	0.000410551	0.000463106	0.000110229
d__Bacteria;p__Proteobacteria;c__Alphaproteobacteria;o__Caulobacterales;f__Hyphomonadaceae;g__SWB02;__	0	0	0	0	0	0	0	0.000202265	0	0	0	0	0	0	0.000330196	0.000438468	0.00049743	0.000102638	0.000617475	0.000661376
d__Bacteria;p__Patescibacteria;c__Saccharimonadia;o__Saccharimonadales;f__Saccharimonadales;g__Saccharimonadales;__	0	0	0	0	0	0	0	0	0.000259067	0	0	0.000564717	0	0.00010142	0.000825491	0.000584624	0.00016581	0	0	0.000220459
d__Bacteria;p__Actinobacteriota;c__Actinobacteria;o__Micrococcales;f__Dermabacteraceae;g__Brachybacterium;__	0	0	0	0	0	0	0	0.000606796	0.000129534	0.000229069	0.000354778	0.000451773	0.000473037	0.00020284	0.000165098	0	0	0.000102638	0	0
d__Bacteria;p__Proteobacteria;c__Alphaproteobacteria;o__Parvibaculales;f__Parvibaculaceae;__;__	0	0	0	0	0	0	0	0.000202265	0.000129534	0	0.000236518	0.00033883	0.000473037	0.00010142	0.000165098	0.000146156	8.2905e-05	0.000307913	0.000308737	0.000220459
d__Bacteria;p__Patescibacteria;c__Saccharimonadia;o__Saccharimonadales;__;__;__	0	0	0	0	0	0	0	0.000202265	0	0	0	0	0	0	0.000330196	0.000438468	0.00033162	0.000410551	0.000617475	0.000330688
d__Bacteria;p__Planctomycetota;c__Planctomycetes;o__Isosphaerales;f__Isosphaeraceae;g__uncultured;__	0	0	0	0	0	0	0	0.000202265	0.000259067	0	0.000236518	0.000112943	0.000354778	0.00010142	0.000330196	0.000146156	0	0.000307913	0.000463106	0.000110229
d__Bacteria;p__Bacteroidota;c__Bacteroidia;o__Cytophagales;f__Spirosomaceae;g__Flectobacillus;__	0	0	0	0	0	0.000581959	0.000404531	0	0.000129534	0.000229069	0	0.000112943	0.000236518	0.00010142	0.000330196	0.000292312	8.2905e-05	0	0	0.000110229
d__Bacteria;p__Bacteroidota;c__Bacteroidia;o__Cytophagales;f__Cyclobacteriaceae;g__Ekhidna;__	0	0	0	0	0	0	0	0	0.000129534	0.000343603	0	0.000564717	0.000591296	0	0.000330196	0	0	0.000102638	0.000308737	0.000220459
d__Bacteria;p__Bdellovibrionota;c__Oligoflexia;o__Oligoflexales;__;__;__	0	0	0	0	0.000875912	0	0	0.00101133	0	0	0	0.000112943	0.000236518	0.00020284	0	0	8.2905e-05	0	0	0
d__Bacteria;p__Desulfobacterota;c__Desulfobacteria;o__Desulfobacterales;f__Desulfosarcinaceae;__;__	0	0	0	0	0	0	0	0	0	0.00229069	0	0	0	0.00010142	0	0	0	0.000102638	0	0
d__Bacteria;p__Proteobacteria;c__Alphaproteobacteria;o__NRL2;f__NRL2;g__NRL2;s__Rhizobiales_bacterium	0	0	0	0	0	0	0	0	0.000129534	0	0.000118259	0	0.000354778	0.00010142	0.000495295	0.000584624	8.2905e-05	0	0.000617475	0
d__Bacteria;p__Bdellovibrionota;c__Bdellovibrionia;o__Bacteriovoracales;f__Bacteriovoracaceae;g__uncultured;s__marine_metagenome	0	0	0	0	0	0.000581959	0	0	0	0.000114534	0.000236518	0.000790603	0.000118259	0	0	0	8.2905e-05	0	0.000308737	0.000220459
d__Bacteria;p__Entotheonellaeota;c__Entotheonellia;o__Entotheonellales;f__Entotheonellaceae;g__Candidatus_Entotheonella;s__uncultured_delta	0	0	0	0	0	0	0	0	0	0	0	0	0	0	0.000495295	0.00073078	8.2905e-05	0.000410551	0.000617475	0.000110229
d__Bacteria;p__Proteobacteria;c__Gammaproteobacteria;o__Burkholderiales;f__Methylophilaceae;g__Methylophilus;s__Methylophilus_leisingeri	0	0	0	0	0.00145985	0.000581959	0	0	0	0	0	0.000112943	0	0	0	0.000292312	0	0	0	0
d__Bacteria;p__Proteobacteria;c__Alphaproteobacteria;o__Caulobacterales;f__Parvularculaceae;g__Marinicaulis;s__Marinicaulis_flavus	0	0	0	0	0	0	0	0	0.000129534	0.000114534	0.000236518	0.000451773	0.000827815	0.00040568	0	0.000146156	0	0	0	0.000110229
d__Bacteria;p__Planctomycetota;c__Planctomycetes;o__Planctomycetales;f__Rubinisphaeraceae;g__Rubinisphaera;__	0	0	0	0	0	0	0	0	0	0.000229069	0	0.000112943	0.000236518	0	0.000495295	0.000292312	0.000248715	0.000205276	0.000154369	0.000440917
d__Bacteria;p__Proteobacteria;c__Alphaproteobacteria;o__Tistrellales;f__Geminicoccaceae;g__uncultured;__	0	0	0	0	0	0	0.000202265	0.000404531	0	0.000114534	0.000118259	0	0	0	0.000495295	0.000292312	8.2905e-05	0	0.000463106	0.000220459
d__Bacteria;p__Gemmatimonadota;c__Gemmatimonadetes;o__Gemmatimonadales;f__Gemmatimonadaceae;g__uncultured;__	0	0	0	0	0.000291971	0	0.000404531	0.000606796	0	0	0.000118259	0.000112943	0	0	0.000165098	0	0	0	0.000463106	0.000220459
d__Bacteria;p__Proteobacteria;c__Gammaproteobacteria;o__Alteromonadales;f__Alteromonadaceae;g__Alishewanella;s__uncultured_Rheinheimera	0	0	0	0	0	0	0	0.000404531	0	0	0	0	0	0	0	0	0.00190681	0	0	0
d__Bacteria;p__Proteobacteria;c__Gammaproteobacteria;o__Cellvibrionales;f__Porticoccaceae;g__C1-B045;__	0	0	0	0	0	0	0	0	0.000129534	0.000114534	0.000118259	0.000112943	0	0.00010142	0.000495295	0.000292312	8.2905e-05	0.000205276	0.000308737	0.000330688
d__Bacteria;p__Firmicutes;c__Bacilli;o__Lactobacillales;f__Leuconostocaceae;g__Leuconostoc;__	0	0	0	0	0	0	0.000202265	0	0.000129534	0.000229069	0.000591296	0.000225887	0.000118259	0.00020284	0.000330196	0	8.2905e-05	0	0	0.000110229
d__Bacteria;p__Proteobacteria;c__Gammaproteobacteria;o__Alteromonadales;f__Marinobacteraceae;g__Marinobacter;s__Marinobacter_mobilis	0	0	0	0	0	0	0	0	0.000129534	0.000114534	0.000709555	0.000225887	0.000236518	0.00020284	0	0	0	0.000102638	0.000463106	0
d__Bacteria;p__Acidobacteriota;c__Vicinamibacteria;o__Vicinamibacterales;f__uncultured;g__uncultured;__	0	0	0	0	0.000291971	0.000193986	0	0	0	0.000229069	0	0.00033883	0.000236518	0.00010142	0.000330196	0	0	0.000205276	0	0.000220459
d__Bacteria;p__Calditrichota;c__Calditrichia;o__Calditrichales;f__Calditrichaceae;__;__	0	0	0	0	0	0	0	0	0.000259067	0.000229069	0.000473037	0.00033883	0.000473037	0.00010142	0	0	8.2905e-05	0	0.000154369	0
d__Bacteria;p__Acidobacteriota;c__Vicinamibacteria;o__Vicinamibacterales;f__Vicinamibacteraceae;g__Vicinamibacteraceae;__	0	0	0	0	0	0	0	0.000202265	0.000129534	0	0	0	0	0	0.000495295	0.000584624	0.00016581	0	0.000308737	0.000220459
d__Bacteria;p__Chloroflexi;c__Anaerolineae;o__Anaerolineales;f__Anaerolineaceae;g__uncultured;s__marine_metagenome	0	0	0	0	0	0	0	0.000202265	0.000129534	0.000229069	0.000354778	0.000112943	0	0.00030426	0	0.000146156	8.2905e-05	0.000102638	0.000308737	0.000110229
d__Bacteria;p__Chloroflexi;c__Dehalococcoidia;o__SAR202_clade;f__SAR202_clade;g__SAR202_clade;s__uncultured_sediment	0	0	0	0	0.000875912	0	0.000202265	0.000202265	0.000259067	0	0	0	0.000236518	0	0	0.000292312	0	0	0	0
d__Bacteria;p__Chloroflexi;c__Anaerolineae;o__Caldilineales;f__Caldilineaceae;g__uncultured;__	0	0	0	0	0	0	0	0	0.000259067	0	0.000118259	0.00033883	0	0.00020284	0.000165098	0.000292312	0	0.000205276	0.000463106	0
d__Bacteria;p__Proteobacteria;c__Gammaproteobacteria;o__Salinisphaerales;f__Solimonadaceae;g__Polycyclovorans;__	0	0	0	0	0	0	0	0	0	0.000343603	0	0.000225887	0.000473037	0.00010142	0.000165098	0.000146156	0	0.000102638	0.000463106	0
d__Bacteria;p__Elusimicrobiota;c__Elusimicrobia;o__Lineage_IV;f__Lineage_IV;g__Lineage_IV;__	0	0	0	0	0	0.000387973	0.000202265	0.00141586	0	0	0	0	0	0	0	0	0	0	0	0
d__Bacteria;p__Proteobacteria;c__Alphaproteobacteria;o__Rhizobiales;f__Hyphomicrobiaceae;g__Pedomicrobium;__	0	0	0	0	0	0	0.000202265	0.000202265	0	0	0	0	0	0	0.000165098	0.000146156	8.2905e-05	0.000307913	0.000771843	0.000110229
d__Bacteria;p__Bacteroidota;c__Bacteroidia;o__Sphingobacteriales;f__Sphingobacteriaceae;__;__	0	0	0	0	0.000291971	0.000193986	0	0	0	0.000343603	0.000118259	0.000112943	0.000118259	0.00010142	0.000165098	0.000146156	8.2905e-05	0.000102638	0	0.000110229
d__Bacteria;p__Proteobacteria;c__Alphaproteobacteria;o__Rhodospirillales;f__Rhodospirillaceae;g__Novispirillum;s__Novispirillum_itersonii	0	0	0	0	0	0	0	0	0.000777202	0.000801741	0	0	0	0	0	0.000146156	8.2905e-05	0	0	0
d__Bacteria;p__Fibrobacterota;c__Fibrobacteria;o__Fibrobacterales;f__TG3;g__TG3;__	0	0	0	0	0.000583942	0	0	0.00121359	0	0	0	0	0	0	0	0	0	0	0	0
d__Bacteria;p__Bacteroidota;c__Bacteroidia;o__Cytophagales;f__Cyclobacteriaceae;g__uncultured;s__uncultured_marine	0	0	0	0	0	0	0	0	0	0.000458138	0.000473037	0.000451773	0	0	0.000165098	0.000146156	0	0.000102638	0	0
d__Bacteria;p__NB1-j;c__NB1-j;o__NB1-j;f__NB1-j;g__NB1-j;s__uncultured_myxobacterium	0	0	0	0	0.000291971	0.000387973	0	0	0	0	0.000118259	0.000112943	0.000118259	0.00010142	0	0.000438468	0	0.000102638	0	0.000110229
d__Bacteria;p__Proteobacteria;c__Alphaproteobacteria;o__Rhizobiales;f__Devosiaceae;g__Devosia;__	0	0	0	0	0	0	0	0	0	0	0	0	0	0	0.000495295	0.000146156	8.2905e-05	0.000513189	0.000308737	0.000220459
d__Bacteria;p__Chloroflexi;c__Anaerolineae;o__SBR1031;f__A4b;__;__	0	0	0	0	0	0	0	0	0.000129534	0.000229069	0	0	0.000591296	0	0.000330196	0.000146156	8.2905e-05	0.000102638	0	0.000110229
d__Bacteria;p__Proteobacteria;c__Alphaproteobacteria;o__Rickettsiales;f__Mitochondria;g__Mitochondria;s__Trichoderma_gamsii	0	0	0	0	0.000291971	0	0.00141586	0	0	0	0	0	0	0	0	0	0	0	0	0
d__Bacteria;p__Proteobacteria;c__Gammaproteobacteria;o__Burkholderiales;f__Methylophilaceae;g__Methylobacillus;__	0	0	0	0	0.000583942	0	0	0.000606796	0.000129534	0	0	0.000112943	0.000118259	0	0	0	0	0	0.000154369	0
d__Bacteria;p__Acidobacteriota;c__Thermoanaerobaculia;o__Thermoanaerobaculales;f__Thermoanaerobaculaceae;g__Subgroup_10;s__uncultured_Geobacter	0	0	0	0	0	0	0	0.000202265	0.000129534	0	0	0	0	0	0.000330196	0.000584624	8.2905e-05	0.000205276	0.000154369	0
d__Bacteria;p__Myxococcota;c__Polyangia;__;__;__;__	0	0	0	0	0	0.000193986	0.000404531	0	0	0.000229069	0	0.00033883	0.000236518	0	0.000165098	0	0	0	0	0.000110229
d__Bacteria;p__Planctomycetota;c__Planctomycetes;o__Gemmatales;f__Gemmataceae;g__Gemmata;__	0	0	0	0	0.00145985	0	0	0.000202265	0	0	0	0	0	0	0	0	0	0	0	0
d__Bacteria;p__Deinococcota;c__Deinococci;o__Deinococcales;f__Deinococcaceae;g__Deinococcus;__	0	0	0	0	0	0	0	0	0.000259067	0.000458138	0	0.000112943	0.000354778	0	0.000165098	0	0	0.000102638	0.000154369	0
d__Bacteria;p__Planctomycetota;c__Phycisphaerae;__;__;__;__	0	0	0	0	0	0	0	0	0	0	0.000354778	0.000225887	0	0	0	0.000438468	0.000248715	0.000205276	0	0.000110229
d__Bacteria;p__Planctomycetota;c__Planctomycetes;o__Planctomycetales;f__Gimesiaceae;g__Gimesia;__	0	0	0	0	0	0	0	0	0.000129534	0.000343603	0.000473037	0.000112943	0.000118259	0.00020284	0.000165098	0	0	0	0	0
d__Bacteria;p__Planctomycetota;c__Phycisphaerae;o__Phycisphaerales;f__Phycisphaeraceae;g__SM1A02;s__uncultured_prokaryote	0	0	0	0	0	0	0	0	0	0	0	0	0	0	0.000660393	0.000146156	0	0	0.000617475	0.000110229
d__Bacteria;p__Actinobacteriota;c__Acidimicrobiia;o__Microtrichales;f__Iamiaceae;g__Iamia;__	0	0	0	0	0	0	0	0.000202265	0.000129534	0	0.000118259	0.00033883	0	0	0.000165098	0	0	0	0.000463106	0.000110229
d__Bacteria;p__Proteobacteria;c__Alphaproteobacteria;o__Kiloniellales;f__Kiloniellaceae;g__Tagaea;s__uncultured_Alphaproteobacteria	0	0	0	0	0	0	0	0	0	0	0	0	0.000118259	0	0.000330196	0.000146156	0.000248715	0.000205276	0.000463106	0
d__Bacteria;p__Verrucomicrobiota;c__Verrucomicrobiae;o__Verrucomicrobiales;f__Rubritaleaceae;g__Roseibacillus;__	0	0	0	0	0	0.000193986	0.000202265	0.000202265	0	0.000229069	0	0.000225887	0.000354778	0	0	0	0	0.000102638	0	0
d__Bacteria;p__Myxococcota;c__Myxococcia;o__Myxococcales;f__Myxococcaceae;__;__	0	0	0	0	0	0	0.000404531	0.000202265	0.000129534	0	0.000118259	0	0	0	0	0.000146156	8.2905e-05	0.000102638	0.000308737	0
d__Bacteria;p__Bacteroidota;c__Bacteroidia;o__Flavobacteriales;f__Weeksellaceae;g__Elizabethkingia;__	0	0	0	0	0	0	0	0.000202265	0	0.000343603	0.000354778	0.000225887	0.000118259	0	0	0	8.2905e-05	0	0.000154369	0
d__Bacteria;p__Patescibacteria;c__ABY1;__;__;__;__	0	0	0	0	0	0	0	0.000202265	0	0	0	0	0	0	0.000165098	0	0.00016581	0.000410551	0.000308737	0.000220459
d__Bacteria;p__Proteobacteria;c__Gammaproteobacteria;o__Pseudomonadales;f__Moraxellaceae;g__Psychrobacter;__	0	0	0	0	0	0	0.000202265	0.000202265	0	0.000229069	0.000118259	0	0	0.00020284	0	0	0	0.000513189	0	0
d__Bacteria;p__Myxococcota;c__Polyangia;o__Nannocystales;f__Nannocystaceae;g__Nannocystaceae;s__uncultured_bacterium	0	0	0	0	0.000291971	0	0	0	0	0.000114534	0.000236518	0	0.000118259	0	0.000165098	0	0.00016581	0	0.000154369	0.000220459
d__Bacteria;p__Proteobacteria;c__Alphaproteobacteria;o__Rhizobiales;f__Rhizobiaceae;g__Allorhizobium-Neorhizobium-Pararhizobium-Rhizobium;__	0	0	0	0	0	0	0.000202265	0	0	0	0	0.000225887	0.000118259	0.00010142	0	0.000292312	8.2905e-05	0	0.000308737	0.000110229
d__Bacteria;p__Chloroflexi;c__Anaerolineae;o__Anaerolineales;f__Anaerolineaceae;g__uncultured;__	0	0	0	0	0	0.000193986	0	0	0	0	0.000118259	0	0.000118259	0	0	0.000438468	8.2905e-05	0.000102638	0.000154369	0.000220459
d__Bacteria;p__Proteobacteria;c__Alphaproteobacteria;o__Kiloniellales;f__Kiloniellaceae;g__Tistlia;__	0	0	0	0	0	0	0	0.000202265	0.000129534	0.000114534	0.000236518	0	0.000236518	0.00010142	0	0.000146156	0.000248715	0	0	0
d__Bacteria;p__Proteobacteria;c__Gammaproteobacteria;o__Pseudomonadales;f__Moraxellaceae;g__Perlucidibaca;__	0	0	0	0	0	0	0	0	0.000647668	0.000114534	0.000118259	0.000112943	0.000118259	0	0	0.000292312	0	0	0	0
d__Bacteria;p__Proteobacteria;c__Gammaproteobacteria;o__Nitrosococcales;f__Nitrosococcaceae;g__Cm1-21;__	0	0	0	0	0	0	0	0	0	0	0	0	0	0	0.000330196	0.000146156	8.2905e-05	0.000410551	0.000308737	0.000110229
d__Bacteria;p__Bacteroidota;c__Bacteroidia;o__Flavobacteriales;f__Flavobacteriaceae;g__Flavobacterium;s__Flavobacterium_anhuiense	0	0	0	0	0	0	0	0	0	0.000229069	0.000236518	0	0.000118259	0.00020284	0	0.000146156	8.2905e-05	0.000102638	0.000154369	0.000110229
d__Bacteria;p__Proteobacteria;c__Gammaproteobacteria;o__Immundisolibacterales;f__Immundisolibacteraceae;g__uncultured;s__uncultured_gamma	0	0	0	0	0	0	0	0	0	0	0	0	0	0	0	0.000146156	0.00033162	0.000102638	0.000463106	0.000330688
d__Bacteria;p__Actinobacteriota;c__Thermoleophilia;o__Solirubrobacterales;__;__;__	0	0	0	0	0	0	0	0	0.000129534	0	0	0	0	0	0	0.000438468	8.2905e-05	0.000102638	0.000617475	0
d__Bacteria;p__Cyanobacteria;c__Sericytochromatia;o__Sericytochromatia;f__Sericytochromatia;g__Sericytochromatia;s__Cyanobacteria/Melainabacteria_group	0	0	0	0	0.000291971	0	0	0.000202265	0	0	0.000236518	0	0	0	0	0	0	0.000307913	0.000308737	0
d__Archaea;p__Thermoplasmatota;c__Thermoplasmata;o__Marine_Group_II;f__Marine_Group_II;g__Marine_Group_II;s__metagenome	0	0	0	0	0	0	0	0.000404531	0	0	0	0.000112943	0.000236518	0.00010142	0	0	0.00033162	0	0.000154369	0
d__Bacteria;p__Bacteroidota;c__SJA-28;o__SJA-28;f__SJA-28;g__SJA-28;__	0	0	0	0	0	0	0	0	0	0	0	0	0	0	0.000330196	0.000292312	8.2905e-05	0.000205276	0.000308737	0.000110229
d__Bacteria;p__Proteobacteria;c__Gammaproteobacteria;o__Salinisphaerales;f__Solimonadaceae;g__Polycyclovorans;s__uncultured_Solimonas	0	0	0	0	0	0	0	0.000202265	0	0.000229069	0.000118259	0.00033883	0.000118259	0.00020284	0	0	0	0	0	0.000110229
d__Bacteria;p__Bacteroidota;c__Bacteroidia;o__Flavobacteriales;f__Flavobacteriaceae;g__Robiginitalea;s__Robiginitalea_biformata	0	0	0	0	0	0	0	0	0.000129534	0	0.000118259	0.00033883	0.000236518	0.00020284	0	0.000292312	0	0	0	0
d__Bacteria;p__Proteobacteria;c__Gammaproteobacteria;o__EPR3968-O8a-Bc78;f__EPR3968-O8a-Bc78;g__EPR3968-O8a-Bc78;__	0	0	0	0	0	0.000193986	0	0	0	0	0	0.000112943	0	0.00010142	0.000495295	0.000146156	0.00016581	0.000102638	0	0
d__Bacteria;p__Proteobacteria;c__Alphaproteobacteria;o__Sphingomonadales;f__Sphingomonadaceae;g__Blastomonas;__	0	0	0	0	0	0	0	0	0.000647668	0.000114534	0	0	0	0.00010142	0	0.000146156	8.2905e-05	0	0	0.000220459
d__Bacteria;p__Sumerlaeota;c__Sumerlaeia;o__Sumerlaeales;f__Sumerlaeaceae;g__Sumerlaea;__	0	0	0	0	0	0	0	0	0	0	0	0	0	0	0.000660393	0.000146156	0	0.000102638	0.000154369	0.000220459
d__Bacteria;p__Fibrobacterota;c__Fibrobacteria;o__Fibrobacterales;f__Fibrobacteraceae;g__uncultured;__	0	0	0	0	0	0.000193986	0.000202265	0	0.000129534	0	0.000118259	0.000112943	0.000354778	0	0	0.000146156	0	0	0	0
d__Bacteria;p__Firmicutes;c__Bacilli;o__Exiguobacterales;f__Exiguobacteraceae;g__Exiguobacterium;__	0	0	0	0	0.000291971	0	0	0	0	0.000114534	0	0.000112943	0.000118259	0	0.000165098	0.000146156	8.2905e-05	0.000102638	0	0.000110229
d__Bacteria;p__Actinobacteriota;c__Actinobacteria;o__Nitriliruptorales;f__Nitriliruptoraceae;g__Nitriliruptoraceae;__	0	0	0	0	0	0	0	0	0.000129534	0	0.000236518	0.00033883	0.000236518	0	0	0.000146156	0	0	0.000154369	0
d__Bacteria;p__Proteobacteria;c__Alphaproteobacteria;o__Rhizobiales;f__Devosiaceae;__;__	0	0	0	0	0	0	0	0	0.000129534	0.000114534	0.000236518	0	0.000118259	0	0	0.000146156	0	0.000102638	0.000154369	0.000220459
d__Bacteria;p__Proteobacteria;c__Alphaproteobacteria;o__Puniceispirillales;__;__;__	0	0	0	0	0	0	0	0	0	0.000114534	0	0.000225887	0	0	0	0.000146156	0	0.000102638	0.000617475	0
d__Bacteria;p__Verrucomicrobiota;c__Lentisphaeria;o__Lentisphaerales;f__Lentisphaeraceae;g__Lentisphaera;s__uncultured_deep-sea	0	0	0	0	0.000291971	0	0	0	0	0.000114534	0.000118259	0	0.000118259	0	0.000165098	0.000292312	0	0.000102638	0	0
d__Bacteria;p__Proteobacteria;c__Gammaproteobacteria;o__Cellvibrionales;f__Cellvibrionaceae;g__Cellvibrio;__	0	0	0	0	0	0	0	0	0.000518135	0	0.000236518	0.000225887	0.000118259	0.00010142	0	0	0	0	0	0
d__Bacteria;p__Actinobacteriota;c__Actinobacteria;o__Euzebyales;f__Euzebyaceae;g__Euzebya;s__Euzebya_sp.	0	0	0	0	0	0	0	0	0.000129534	0.000229069	0	0.000225887	0.000354778	0	0	0.000146156	0	0	0	0.000110229
d__Bacteria;p__Verrucomicrobiota;c__Verrucomicrobiae;o__Opitutales;f__Puniceicoccaceae;g__Cerasicoccus;s__uncultured_deep-sea	0	0	0	0	0	0	0	0	0	0.000114534	0	0	0	0	0.000165098	0.000292312	8.2905e-05	0	0.000308737	0.000220459
d__Bacteria;p__Patescibacteria;c__Gracilibacteria;o__Candidatus_Peribacteria;f__Candidatus_Peribacteria;g__Candidatus_Peribacteria;__	0	0	0	0	0	0	0	0	0	0	0.000118259	0	0.000236518	0.00030426	0.000165098	0	0	0.000205276	0.000154369	0
d__Bacteria;p__Bacteroidota;c__SJA-28;o__SJA-28;f__SJA-28;g__SJA-28;s__uncultured_bacterium	0	0	0	0	0	0	0	0	0	0	0	0	0	0	0.000165098	0.000584624	0.00016581	0	0.000154369	0.000110229
d__Bacteria;p__Proteobacteria;c__Gammaproteobacteria;o__Salinisphaerales;f__Solimonadaceae;g__Fontimonas;__	0	0	0	0	0	0	0	0	0.000129534	0.000114534	0.000236518	0.00033883	0.000354778	0	0	0	0	0	0	0
d__Archaea;p__Thermoplasmatota;c__Thermoplasmata;o__Marine_Group_II;f__Marine_Group_II;g__Marine_Group_II;s__uncultured_archaeon	0	0	0	0	0	0.000387973	0	0	0.000129534	0.000114534	0.000118259	0.000225887	0	0	0	0	8.2905e-05	0	0	0.000110229
d__Bacteria;p__Proteobacteria;c__Alphaproteobacteria;o__Rhodospirillales;f__Terasakiellaceae;g__uncultured;s__alpha_proteobacterium	0	0	0	0	0	0	0	0	0.000129534	0	0.000354778	0.000225887	0.000236518	0.00020284	0	0	0	0	0	0
d__Archaea;p__Halobacterota;c__Methanosarcinia;o__Methanosarciniales;f__ANME-2c;g__ANME-2c;__	0	0	0	0	0	0	0	0	0	0.00114534	0	0	0	0	0	0	0	0	0	0
d__Bacteria;p__Proteobacteria;c__Gammaproteobacteria;o__Burkholderiales;f__Comamonadaceae;g__Delftia;__	0	0	0	0	0	0	0	0	0.000129534	0	0	0	0.000473037	0	0	0	0	0.000205276	0.000308737	0
d__Bacteria;p__Firmicutes;c__Bacilli;o__Mycoplasmatales;f__Mycoplasmataceae;g__Mycoplasma;__	0	0	0	0	0.000583942	0	0	0	0.000129534	0	0	0	0	0	0	0.000292312	0	0	0	0.000110229
d__Bacteria;p__Proteobacteria;c__Alphaproteobacteria;o__uncultured;f__uncultured;g__uncultured;s__uncultured_Rhodobacteraceae	0	0	0	0	0	0	0	0	0	0	0	0.000225887	0.000236518	0	0.000330196	0	0.00016581	0	0.000154369	0
d__Bacteria;p__Planctomycetota;c__Planctomycetes;o__Planctomycetales;f__Schlesneriaceae;g__Planctopirus;__	0	0	0	0	0.000291971	0	0	0	0	0	0	0	0	0	0.000330196	0.000146156	8.2905e-05	0.000102638	0.000154369	0
d__Bacteria;p__Proteobacteria;c__Alphaproteobacteria;o__Caulobacterales;f__Caulobacteraceae;g__Brevundimonas;s__Brevundimonas_staleyi	0	0	0	0	0	0	0	0	0.000259067	0.000114534	0	0.000112943	0	0.00010142	0	0	0.000248715	0	0.000154369	0.000110229
d__Bacteria;p__Proteobacteria;c__Alphaproteobacteria;o__Rhizobiales;f__Xanthobacteraceae;g__Xanthobacter;__	0	0	0	0	0	0	0.000404531	0.000202265	0.000259067	0.000114534	0	0	0	0	0	0	0	0	0	0.000110229
d__Bacteria;p__MBNT15;c__MBNT15;o__MBNT15;f__MBNT15;g__MBNT15;__	0	0	0	0	0	0	0	0	0	0	0	0.000112943	0	0	0	0.000292312	0	0	0.000463106	0.000220459
d__Bacteria;p__Acidobacteriota;c__Acidobacteriae;o__Bryobacterales;f__Bryobacteraceae;g__Bryobacter;__	0	0	0	0	0.000291971	0	0.000202265	0	0	0	0.000118259	0.000225887	0	0	0	0.000146156	0	0.000102638	0	0
d__Bacteria;p__Proteobacteria;c__Gammaproteobacteria;o__Salinisphaerales;f__Salinisphaeraceae;g__Salinisphaera;s__uncultured_bacterium	0	0	0	0	0	0	0	0	0.000129534	0	0	0.000112943	0.000236518	0.00020284	0.000165098	0	8.2905e-05	0	0.000154369	0
d__Bacteria;p__Proteobacteria;c__Gammaproteobacteria;o__Burkholderiales;f__Burkholderiaceae;__;__	0	0	0	0	0	0	0	0	0	0.000458138	0	0.000225887	0	0.00020284	0	0	8.2905e-05	0	0	0.000110229
d__Bacteria;p__Myxococcota;c__Polyangia;o__Polyangiales;f__Eel-36e1D6;g__Eel-36e1D6;__	0	0	0	0	0	0	0	0	0	0.000114534	0	0.000225887	0	0.00010142	0	0.000146156	0	0.000205276	0.000154369	0.000110229
d__Bacteria;p__NB1-j;c__NB1-j;o__NB1-j;f__NB1-j;g__NB1-j;s__uncultured_prokaryote	0	0	0	0	0	0	0	0	0	0	0	0	0	0	0.000330196	0.000146156	0	0.000205276	0.000308737	0
d__Bacteria;p__Planctomycetota;c__Planctomycetes;o__Planctomycetales;f__Gimesiaceae;g__uncultured;s__planctomycete_DDSW1318	0	0	0	0	0	0	0	0	0	0	0	0	0.000118259	0.00010142	0.000165098	0.000292312	0	0.000307913	0	0
d__Bacteria;p__Planctomycetota;c__Planctomycetes;o__Planctomycetales;f__Gimesiaceae;g__uncultured;s__uncultured_myxobacterium	0	0	0	0	0	0	0	0.000202265	0	0	0.000118259	0	0	0	0.000165098	0	8.2905e-05	0.000102638	0.000308737	0
d__Bacteria;p__Planctomycetota;c__Phycisphaerae;o__Phycisphaerales;f__Phycisphaeraceae;g__SM1A02;s__uncultured_deep-sea	0	0	0	0	0	0	0	0	0	0	0	0.000112943	0.000236518	0.00020284	0.000165098	0	0	0.000102638	0.000154369	0
d__Bacteria;p__Proteobacteria;c__Alphaproteobacteria;o__Rhodobacterales;f__Rhodobacteraceae;g__Limibaculum;__	0	0	0	0	0	0	0	0	0	0.000114534	0.000118259	0.000112943	0	0.00010142	0.000165098	0	0	0.000205276	0.000154369	0
d__Bacteria;p__Bacteroidota;c__Bacteroidia;o__Flavobacteriales;f__NS7_marine_group;g__NS7_marine_group;s__uncultured_Flavobacterium	0	0	0	0	0.000291971	0	0.000202265	0	0.000129534	0	0	0	0.000118259	0	0	0	0	0	0	0.000220459
d__Bacteria;p__Proteobacteria;c__Gammaproteobacteria;o__Salinisphaerales;f__Solimonadaceae;g__Oceanococcus;__	0	0	0	0	0	0	0	0	0	0	0.000118259	0.00033883	0.000236518	0	0.000165098	0	0	0.000102638	0	0
d__Bacteria;p__Bacteroidota;c__Bacteroidia;o__Flavobacteriales;f__Flavobacteriaceae;g__Winogradskyella;__	0	0	0	0	0	0.000193986	0	0	0.000129534	0.000229069	0	0	0	0.00010142	0	0.000146156	0	0	0.000154369	0
d__Bacteria;p__Verrucomicrobiota;c__Omnitrophia;o__Omnitrophales;f__koll11;g__koll11;s__uncultured_bacterium	0	0	0	0	0	0	0	0	0	0	0	0	0	0	0.000330196	0.000146156	0.00016581	0	0.000308737	0
d__Bacteria;p__Firmicutes;c__Negativicutes;o__Veillonellales-Selenomonadales;f__Veillonellaceae;g__Veillonella;__	0	0	0	0	0	0.000193986	0	0	0.000129534	0	0.000354778	0	0	0.00010142	0.000165098	0	0	0	0	0
d__Bacteria;p__Chloroflexi;c__Anaerolineae;o__Anaerolineales;f__Anaerolineaceae;__;__	0	0	0	0	0	0	0	0	0	0	0	0	0	0	0.000495295	0	8.2905e-05	0.000205276	0.000154369	0
d__Bacteria;p__Planctomycetota;c__Planctomycetes;o__Planctomycetales;f__Rubinisphaeraceae;g__uncultured;__	0	0	0	0	0	0	0	0.000202265	0	0.000114534	0.000118259	0	0	0	0	0	0	0.000102638	0.000154369	0.000220459
d__Bacteria;p__Planctomycetota;c__Planctomycetes;o__Pirellulales;f__Pirellulaceae;g__Bythopirellula;s__uncultured_bacterium	0	0	0	0	0	0	0	0	0	0	0	0.000112943	0	0.00010142	0.000165098	0.000146156	0	0.000102638	0.000154369	0.000110229
d__Bacteria;p__Proteobacteria;c__Gammaproteobacteria;o__Oceanospirillales;f__Halomonadaceae;__;__	0	0	0	0	0	0	0.000404531	0	0	0	0	0	0	0	0.000165098	0	0.00016581	0	0.000154369	0
d__Bacteria;p__WPS-2;c__WPS-2;o__WPS-2;f__WPS-2;g__WPS-2;s__hydrothermal_vent	0	0	0	0	0	0	0	0	0.000129534	0	0	0	0.000118259	0.00010142	0	0.000146156	8.2905e-05	0	0.000308737	0
d__Bacteria;p__Verrucomicrobiota;c__Chlamydiae;o__Chlamydiales;f__Criblamydiaceae;__;__	0	0	0	0	0	0	0	0.000202265	0	0	0	0	0	0	0.000165098	0.000146156	8.2905e-05	0	0.000154369	0.000110229
d__Bacteria;p__Cyanobacteria;c__Sericytochromatia;o__Sericytochromatia;f__Sericytochromatia;g__Sericytochromatia;__	0	0	0	0	0	0	0	0	0	0	0	0	0	0	0.000165098	0.000146156	8.2905e-05	0	0.000463106	0
d__Bacteria;p__Planctomycetota;c__Planctomycetes;o__Planctomycetales;f__Gimesiaceae;g__uncultured;s__uncultured_planctomycete	0	0	0	0	0	0	0	0	0	0	0	0	0	0	0	0.000146156	8.2905e-05	0.000205276	0.000308737	0.000110229
d__Bacteria;p__Proteobacteria;c__Gammaproteobacteria;o__Oceanospirillales;f__Saccharospirillaceae;__;__	0	0	0	0	0	0	0	0	0	0.000114534	0	0	0.000236518	0.00010142	0	0	8.2905e-05	0	0.000308737	0
d__Bacteria;p__Firmicutes;c__Bacilli;o__Lactobacillales;f__Aerococcaceae;__;__	0	0	0	0	0	0	0.000202265	0	0.000259067	0	0	0	0	0.00010142	0.000165098	0	0	0.000102638	0	0
d__Bacteria;p__Verrucomicrobiota;c__Verrucomicrobiae;o__Opitutales;f__Puniceicoccaceae;g__Cerasicoccus;__	0	0	0	0	0	0	0	0.000202265	0.000129534	0	0.000236518	0.000112943	0	0	0	0.000146156	0	0	0	0
d__Bacteria;p__Fibrobacterota;c__Fibrobacteria;o__Fibrobacterales;f__Fibrobacteraceae;g__uncultured;s__uncultured_deep-sea	0	0	0	0	0.000291971	0.000193986	0	0	0.000129534	0	0	0	0.000118259	0	0	0	8.2905e-05	0	0	0
d__Bacteria;p__Bacteroidota;__;__;__;__;__	0	0	0	0	0	0	0	0	0	0.000229069	0	0.000112943	0	0.00010142	0	0.000146156	0	0	0	0.000220459
d__Bacteria;p__Patescibacteria;c__Dojkabacteria;o__Dojkabacteria;f__Dojkabacteria;g__Dojkabacteria;__	0	0	0	0	0	0	0	0	0	0	0	0	0	0	0	0	8.2905e-05	0.000102638	0.000617475	0
d__Bacteria;p__Cyanobacteria;c__Cyanobacteriia;o__Chloroplast;f__Chloroplast;g__Chloroplast;s__prasinophyte_sp.	0	0	0	0	0.000583942	0	0	0.000202265	0	0	0	0	0	0	0	0	0	0	0	0
d__Bacteria;p__Bacteroidota;c__Bacteroidia;o__Bacteroidales;f__Bacteroidaceae;g__Bacteroides;__	0	0	0	0	0	0	0	0	0.000259067	0	0	0.000112943	0.000118259	0	0	0.000292312	0	0	0	0
d__Bacteria;p__Planctomycetota;c__Planctomycetes;o__Planctomycetales;f__Rubinisphaeraceae;g__uncultured;s__uncultured_marine	0	0	0	0	0	0	0	0	0	0	0	0.000112943	0	0	0	0.000146156	0.000248715	0	0.000154369	0.000110229
d__Bacteria;p__Proteobacteria;c__Alphaproteobacteria;o__Kiloniellales;f__Kiloniellaceae;g__uncultured;s__uncultured_Alphaproteobacteria	0	0	0	0	0	0	0	0	0	0	0	0	0	0	0.000330196	0.000146156	8.2905e-05	0.000102638	0	0.000110229
d__Bacteria;p__Bacteroidota;c__Bacteroidia;o__Flavobacteriales;f__Weeksellaceae;g__Empedobacter;__	0	0	0	0	0	0	0	0	0	0.000114534	0.000118259	0.000112943	0.000118259	0	0	0	8.2905e-05	0	0	0.000220459
d__Bacteria;p__Proteobacteria;c__Gammaproteobacteria;o__Thiohalorhabdales;f__Thiohalorhabdaceae;g__uncultured;__	0	0	0	0	0	0	0	0.000202265	0	0.000458138	0	0	0	0	0	0	0	0.000102638	0	0
d__Bacteria;p__Proteobacteria;c__Alphaproteobacteria;o__Kordiimonadales;f__Kordiimonadaceae;g__Kordiimonas;__	0	0	0	0	0	0	0	0	0	0.000114534	0	0.000112943	0	0	0.000330196	0	0	0.000205276	0	0
d__Bacteria;p__Acidobacteriota;c__Vicinamibacteria;o__Subgroup_17;f__Subgroup_17;g__Subgroup_17;__	0	0	0	0	0	0	0	0	0	0	0	0	0	0	0.000330196	0	0.00016581	0	0.000154369	0.000110229
d__Bacteria;p__Planctomycetota;c__Phycisphaerae;o__Phycisphaerales;f__Phycisphaeraceae;g__SM1A02;s__uncultured_bacterium	0	0	0	0	0.000291971	0	0	0	0	0	0	0	0	0	0.000165098	0.000292312	0	0	0	0
d__Bacteria;p__Proteobacteria;c__Alphaproteobacteria;o__Rhodospirillales;f__Terasakiellaceae;g__uncultured;s__uncultured_Pelagibius	0	0	0	0	0	0	0	0	0.000129534	0.000114534	0	0.000112943	0.000236518	0	0	0	0	0	0.000154369	0
d__Bacteria;p__Calditrichota;c__Calditrichia;o__Calditrichales;f__Calditrichaceae;g__Calorithrix;s__Calorithrix_insularis	0	0	0	0	0	0	0	0	0	0	0.000118259	0.000112943	0	0	0.000330196	0	8.2905e-05	0.000102638	0	0
d__Bacteria;p__Planctomycetota;c__Phycisphaerae;o__MSBL9;f__SM23-30;g__SM23-30;s__uncultured_bacterium	0	0	0	0	0	0.000581959	0	0	0	0	0	0	0	0	0	0.000146156	0	0	0	0
d__Bacteria;p__Myxococcota;c__Polyangia;o__Nannocystales;f__Nannocystaceae;g__uncultured;__	0	0	0	0	0	0	0.000202265	0.000202265	0	0	0.000118259	0	0	0	0	0	0	0.000205276	0	0
d__Bacteria;p__Bacteroidota;c__Bacteroidia;o__Cytophagales;f__Spirosomaceae;g__Dyadobacter;__	0	0	0	0	0	0	0.000404531	0	0	0.000114534	0	0	0	0	0	0	0	0.000205276	0	0
d__Bacteria;p__Chloroflexi;c__Dehalococcoidia;o__S085;f__S085;g__S085;s__uncultured_Chloroflexus	0	0	0	0	0	0.000193986	0	0.000202265	0	0	0.000118259	0	0	0	0	0	8.2905e-05	0	0	0.000110229
d__Bacteria;p__Proteobacteria;c__Alphaproteobacteria;o__Rhizobiales;f__Rhizobiaceae;g__Allorhizobium-Neorhizobium-Pararhizobium-Rhizobium;s__[Pseudomonas]_geniculata	0	0	0	0	0	0	0	0.000202265	0	0.000114534	0	0	0.000118259	0.00010142	0	0	0.00016581	0	0	0
d__Bacteria;p__Bdellovibrionota;c__Bdellovibrionia;o__Bacteriovoracales;f__Bacteriovoracaceae;g__Bacteriovorax;__	0	0	0	0	0	0	0	0.000202265	0.000129534	0	0	0	0.000118259	0	0	0	0.000248715	0	0	0
d__Bacteria;p__Proteobacteria;c__Gammaproteobacteria;o__Beggiatoales;f__Beggiatoaceae;g__Candidatus_Maribeggiatoa;__	0	0	0	0	0.000291971	0	0	0.000404531	0	0	0	0	0	0	0	0	0	0	0	0
d__Bacteria;p__Firmicutes;c__Clostridia;o__Peptostreptococcales-Tissierellales;f__Peptostreptococcales-Tissierellales;g__Clostridiisalibacter;__	0	0	0	0	0.000291971	0	0	0.000404531	0	0	0	0	0	0	0	0	0	0	0	0
d__Bacteria;p__NB1-j;c__NB1-j;o__NB1-j;f__NB1-j;g__NB1-j;s__uncultured_marine	0	0	0	0	0	0	0	0.000202265	0	0.000229069	0	0	0	0	0	0	0	0	0.000154369	0.000110229
d__Bacteria;p__Bacteroidota;c__Bacteroidia;o__Bacteroidales;f__Marinifilaceae;g__Marinifilum;__	0	0	0	0	0.000583942	0	0	0	0	0	0	0	0	0	0	0	0	0	0	0.000110229
d__Bacteria;p__Bdellovibrionota;c__Bdellovibrionia;o__Bacteriovoracales;f__Bacteriovoracaceae;g__uncultured;s__hydrothermal_vent	0	0	0	0	0	0	0	0.000202265	0.000129534	0	0	0	0	0.00010142	0	0	0	0.000102638	0.000154369	0
d__Bacteria;p__Proteobacteria;c__Alphaproteobacteria;o__Rhizobiales;f__Rhizobiaceae;g__Ahrensia;__	0	0	0	0	0	0	0.000202265	0.000404531	0	0	0	0	0	0	0	0	8.2905e-05	0	0	0
d__Bacteria;p__Verrucomicrobiota;c__Verrucomicrobiae;__;__;__;__	0	0	0	0	0.000291971	0.000193986	0	0	0	0	0	0	0.000118259	0	0	0	8.2905e-05	0	0	0
d__Bacteria;p__Actinobacteriota;c__Actinobacteria;o__Propionibacteriales;f__Nocardioidaceae;__;__	0	0	0	0	0	0	0	0	0	0	0	0.00033883	0	0.00010142	0	0.000146156	8.2905e-05	0	0	0
d__Bacteria;p__Verrucomicrobiota;c__Verrucomicrobiae;o__Pedosphaerales;f__Pedosphaeraceae;g__Pedosphaeraceae;__	0	0	0	0	0	0	0.000404531	0	0	0	0	0	0	0	0	0	0	0	0.000154369	0.000110229
d__Bacteria;p__Myxococcota;c__Polyangia;o__Polyangiales;f__Polyangiaceae;g__Pajaroellobacter;__	0	0	0	0	0	0	0	0	0	0	0.000118259	0	0	0	0.000165098	0	0	0	0.000154369	0.000220459
d__Bacteria;p__Planctomycetota;c__BD7-11;o__BD7-11;f__BD7-11;g__BD7-11;s__uncultured_marine	0	0	0	0	0	0.000193986	0	0	0	0	0	0	0	0	0	0.000146156	0	0	0.000308737	0
d__Bacteria;p__Actinobacteriota;c__Actinobacteria;o__Micrococcales;f__Micrococcaceae;g__Micrococcus;__	0	0	0	0	0	0	0	0.000404531	0.000129534	0.000114534	0	0	0	0	0	0	0	0	0	0
d__Bacteria;p__Acidobacteriota;c__Subgroup_26;o__Subgroup_26;f__Subgroup_26;g__Subgroup_26;s__uncultured_Acidobacterium	0	0	0	0	0.000291971	0	0	0	0	0	0.000118259	0	0.000236518	0	0	0	0	0	0	0
d__Bacteria;p__Proteobacteria;c__Gammaproteobacteria;o__Ga0077536;f__Ga0077536;g__Ga0077536;s__uncultured_Chromatiaceae	0	0	0	0	0	0	0	0	0.000129534	0	0	0.000112943	0	0.00010142	0	0.000146156	0	0	0.000154369	0
d__Bacteria;p__Bacteroidota;c__Bacteroidia;o__Sphingobacteriales;f__Sphingobacteriaceae;g__Sphingobacterium;s__Sphingobacterium_spiritivorum	0	0	0	0	0.000291971	0	0	0	0	0	0	0	0	0.00010142	0	0.000146156	0	0.000102638	0	0
d__Bacteria;p__Proteobacteria;c__Gammaproteobacteria;o__Pseudomonadales;f__Moraxellaceae;g__Alkanindiges;__	0	0	0	0	0	0.000387973	0	0	0	0.000114534	0.000118259	0	0	0	0	0	0	0	0	0
d__Bacteria;p__Proteobacteria;c__Alphaproteobacteria;o__Kiloniellales;f__Kiloniellaceae;g__uncultured;__	0	0	0	0	0	0	0	0	0	0	0	0	0	0	0.000165098	0.000146156	0	0.000307913	0	0
d__Bacteria;p__Proteobacteria;c__Alphaproteobacteria;o__Rhizobiales;f__Rhizobiaceae;g__Oricola;s__Mesorhizobium_sp.	0	0	0	0	0	0	0	0	0	0.000114534	0.000118259	0.000112943	0.000118259	0	0	0	0	0	0.000154369	0
d__Bacteria;p__Gemmatimonadota;c__BD2-11_terrestrial_group;o__BD2-11_terrestrial_group;f__BD2-11_terrestrial_group;g__BD2-11_terrestrial_group;s__Gemmatimonadetes_bacterium	0	0	0	0	0	0.000193986	0	0.000202265	0	0	0	0	0.000118259	0.00010142	0	0	0	0	0	0
d__Bacteria;p__Desulfobacterota;c__Desulfuromonadia;o__Bradymonadales;f__Bradymonadales;g__Bradymonadales;__	0	0	0	0	0	0	0	0	0	0.000229069	0	0.000225887	0	0	0	0	0	0	0.000154369	0
d__Archaea;p__Nanoarchaeota;c__Nanoarchaeia;o__Woesearchaeales;f__Woesearchaeales;g__Woesearchaeales;s__uncultured_bacterium	0	0	0	0	0.000291971	0	0	0.000202265	0	0	0	0	0	0	0	0	0	0	0	0.000110229
d__Bacteria;p__Dependentiae;c__Babeliae;o__Babeliales;f__Babeliaceae;g__Babeliaceae;__	0	0	0	0	0.000291971	0.000193986	0	0	0	0	0.000118259	0	0	0	0	0	0	0	0	0
d__Bacteria;p__Bacteroidota;c__Bacteroidia;o__Chitinophagales;f__Saprospiraceae;g__Phaeodactylibacter;s__metagenome	0	0	0	0	0	0	0	0	0	0	0	0	0	0	0	0.000292312	0	0	0.000308737	0
d__Bacteria;p__Proteobacteria;c__Gammaproteobacteria;o__Pseudomonadales;f__Moraxellaceae;g__Perlucidibaca;s__uncultured_bacterium	0	0	0	0	0	0	0	0	0.000259067	0	0.000118259	0.000112943	0	0	0	0	0	0	0	0.000110229
d__Bacteria;p__Planctomycetota;c__Planctomycetes;o__Pirellulales;f__Pirellulaceae;g__Rubripirellula;__	0	0	0	0	0	0	0	0	0	0	0	0	0	0	0.000165098	0.000146156	8.2905e-05	0.000205276	0	0
d__Bacteria;p__Proteobacteria;c__Gammaproteobacteria;o__Piscirickettsiales;f__Piscirickettsiaceae;g__Candidatus_Endoecteinascidia;__	0	0	0	0	0	0.000193986	0.000202265	0.000202265	0	0	0	0	0	0	0	0	0	0	0	0
d__Bacteria;p__Verrucomicrobiota;c__Chlamydiae;o__Chlamydiales;f__Chlamydiaceae;g__uncultured;s__uncultured_Chlamydiales	0	0	0	0	0.000291971	0.000193986	0	0	0	0	0	0	0	0	0	0	0	0.000102638	0	0
d__Bacteria;p__Actinobacteriota;c__Actinobacteria;o__Corynebacteriales;f__Nocardiaceae;g__Gordonia;__	0	0	0	0	0	0	0	0	0	0	0.000236518	0	0	0	0	0.000146156	0	0.000205276	0	0
d__Bacteria;p__Proteobacteria;c__Alphaproteobacteria;o__Rhodospirillales;f__Rhodospirillaceae;__;__	0	0	0	0	0	0	0	0	0.000388601	0.000114534	0	0	0	0	0	0	8.2905e-05	0	0	0
d__Bacteria;p__Bacteroidota;c__Bacteroidia;o__Sphingobacteriales;f__Sphingobacteriaceae;g__Sphingobacterium;s__Sphingobacterium_nematocida	0	0	0	0	0	0	0	0	0	0	0.000354778	0.000112943	0.000118259	0	0	0	0	0	0	0
d__Bacteria;p__Spirochaetota;c__Leptospirae;o__Leptospirales;f__Leptospiraceae;g__Leptospira;__	0	0	0	0	0.000583942	0	0	0	0	0	0	0	0	0	0	0	0	0	0	0
d__Bacteria;p__Proteobacteria;c__Alphaproteobacteria;o__Paracaedibacterales;f__Paracaedibacteraceae;g__Candidatus_Finniella;s__uncultured_bacterium	0	0	0	0	0.000583942	0	0	0	0	0	0	0	0	0	0	0	0	0	0	0
d__Bacteria;p__Planctomycetota;c__Planctomycetes;o__Pirellulales;f__Pirellulaceae;g__uncultured;s__marine_metagenome	0	0	0	0	0	0	0	0	0.000129534	0.000114534	0.000118259	0	0.000118259	0.00010142	0	0	0	0	0	0
d__Bacteria;p__Proteobacteria;c__Alphaproteobacteria;o__Rickettsiales;f__Rickettsiales;g__Rickettsiales;s__uncultured_bacterium	0	0	0	0	0	0.000581959	0	0	0	0	0	0	0	0	0	0	0	0	0	0
d__Bacteria;p__Proteobacteria;c__Gammaproteobacteria;o__Ga0077536;f__Ga0077536;g__Ga0077536;s__uncultured_gamma	0	0	0	0	0	0	0	0	0	0	0	0.000112943	0	0.00020284	0	0	0	0	0.000154369	0.000110229
d__Bacteria;p__Fusobacteriota;c__Fusobacteriia;o__Fusobacteriales;f__Fusobacteriaceae;g__Cetobacterium;__	0	0	0	0	0	0	0	0	0	0	0	0	0.000118259	0	0.000165098	0.000292312	0	0	0	0
d__Archaea;p__Nanoarchaeota;c__Nanoarchaeia;o__Woesearchaeales;f__SCGC_AAA011-D5;g__SCGC_AAA011-D5;s__uncultured_archaeon	0	0	0	0	0	0.000387973	0	0	0	0	0	0	0	0	0	0	8.2905e-05	0.000102638	0	0
d__Bacteria;p__Proteobacteria;c__Alphaproteobacteria;o__Caulobacterales;f__Parvularculaceae;g__Parvularcula;s__Parvularcula_sp.	0	0	0	0	0	0	0	0	0	0.000114534	0.000118259	0.00033883	0	0	0	0	0	0	0	0
d__Bacteria;p__Planctomycetota;c__Planctomycetes;o__Pirellulales;f__Pirellulaceae;g__Pir4_lineage;s__uncultured_Planctomycetaceae	0	0	0	0	0	0	0	0	0	0	0	0	0	0	0.000165098	0	8.2905e-05	0.000102638	0	0.000220459
d__Bacteria;p__Bacteroidota;c__Bacteroidia;o__Flavobacteriales;f__NS9_marine_group;g__NS9_marine_group;s__hydrothermal_vent	0	0	0	0	0.000291971	0	0	0	0	0	0	0.000112943	0	0	0.000165098	0	0	0	0	0
d__Bacteria;p__Verrucomicrobiota;c__Verrucomicrobiae;o__Verrucomicrobiales;f__Rubritaleaceae;g__Rubritalea;s__uncultured_Verrucomicrobiaceae	0	0	0	0	0	0	0	0.000202265	0	0	0	0	0.000118259	0.00010142	0	0.000146156	0	0	0	0
d__Bacteria;p__Actinobacteriota;c__Acidimicrobiia;o__Microtrichales;f__Microtrichaceae;g__Sva0996_marine_group;s__unidentified_bacterium	0	0	0	0	0	0	0	0	0	0	0	0.000112943	0	0	0	0.000292312	0	0	0.000154369	0
d__Bacteria;p__Latescibacterota;c__Latescibacterota;o__Latescibacterota;f__Latescibacterota;g__Latescibacterota;__	0	0	0	0	0	0	0	0	0	0	0	0	0	0	0.000165098	0	8.2905e-05	0	0.000308737	0
d__Bacteria;p__Proteobacteria;c__Gammaproteobacteria;o__Pseudomonadales;__;__;__	0	0	0	0	0	0	0	0	0.000129534	0.000229069	0	0	0	0	0	0	8.2905e-05	0	0	0.000110229
d__Bacteria;p__Proteobacteria;c__Alphaproteobacteria;o__Rhizobiales;f__A0839;g__A0839;__	0	0	0	0	0	0	0	0	0	0	0	0	0.000118259	0.00010142	0.000330196	0	0	0	0	0
d__Bacteria;p__Nitrospirota;c__Nitrospiria;o__Nitrospirales;f__Nitrospiraceae;g__Nitrospira;s__Nitrospira_sp.	0	0	0	0	0	0	0	0	0	0	0	0	0	0	0.000165098	0.000146156	8.2905e-05	0	0.000154369	0
d__Bacteria;p__Bacteroidota;c__Bacteroidia;o__Flavobacteriales;f__Weeksellaceae;g__Empedobacter;s__Wautersiella_falsenii	0	0	0	0	0	0	0	0	0	0	0	0.000112943	0	0	0	0.000146156	8.2905e-05	0.000205276	0	0
d__Bacteria;p__Proteobacteria;c__Alphaproteobacteria;o__Tistrellales;f__Geminicoccaceae;g__uncultured;s__metagenome	0	0	0	0	0	0	0	0	0	0	0	0.000225887	0	0	0.000165098	0	0	0	0.000154369	0
d__Bacteria;p__Patescibacteria;c__Gracilibacteria;__;__;__;__	0	0	0	0	0	0	0	0	0	0	0	0	0	0	0	0	0.00016581	0.000102638	0.000154369	0.000110229
d__Bacteria;p__Proteobacteria;c__Gammaproteobacteria;o__Alteromonadales;f__Alteromonadaceae;g__Rheinheimera;s__Cenchrus_americanus	0	0	0	0	0	0	0	0	0.000129534	0.000114534	0	0	0	0.00010142	0	0	8.2905e-05	0.000102638	0	0
d__Bacteria;p__Proteobacteria;c__Gammaproteobacteria;o__Alteromonadales;f__Shewanellaceae;g__Psychrobium;__	0	0	0	0	0	0	0	0.000404531	0	0	0	0	0.000118259	0	0	0	0	0	0	0
d__Bacteria;p__Proteobacteria;c__Gammaproteobacteria;o__SAR86_clade;f__SAR86_clade;g__SAR86_clade;s__uncultured_SAR156	0	0	0	0	0	0	0	0.000404531	0	0	0.000118259	0	0	0	0	0	0	0	0	0
d__Bacteria;p__Verrucomicrobiota;c__Lentisphaeria;o__SS1-B-02-17;f__SS1-B-02-17;g__SS1-B-02-17;s__uncultured_bacterium	0	0	0	0	0	0	0	0.000202265	0	0.000114534	0	0	0	0.00010142	0	0	0	0.000102638	0	0
d__Bacteria;p__Planctomycetota;c__vadinHA49;o__vadinHA49;f__vadinHA49;g__vadinHA49;s__uncultured_Planctomycetales	0	0	0	0	0	0.000387973	0	0	0.000129534	0	0	0	0	0	0	0	0	0	0	0
d__Bacteria;p__Planctomycetota;c__Phycisphaerae;o__Phycisphaerales;f__Phycisphaeraceae;g__JL-ETNP-F27;s__uncultured_bacterium	0	0	0	0	0	0	0.000404531	0	0	0	0	0.000112943	0	0	0	0	0	0	0	0
d__Bacteria;p__Bacteroidota;c__Bacteroidia;o__Sphingobacteriales;f__Lentimicrobiaceae;g__Lentimicrobiaceae;s__uncultured_deep-sea	0	0	0	0	0	0	0	0.000202265	0	0	0	0	0	0.00010142	0	0	0	0.000102638	0	0.000110229
d__Bacteria;p__Verrucomicrobiota;c__Verrucomicrobiae;o__Verrucomicrobiales;f__DEV007;g__DEV007;s__Verrucomicrobia_bacterium	0	0	0	0	0	0	0	0	0	0.000114534	0.000118259	0	0.000118259	0	0.000165098	0	0	0	0	0
d__Bacteria;p__Planctomycetota;c__BD7-11;o__BD7-11;f__BD7-11;g__BD7-11;s__uncultured_planctomycete	0	0	0	0	0	0.000193986	0.000202265	0	0	0	0.000118259	0	0	0	0	0	0	0	0	0
d__Bacteria;p__Acidobacteriota;c__Acidobacteriae;o__PAUC26f;f__PAUC26f;g__PAUC26f;s__uncultured_Acidobacteriales	0	0	0	0	0	0	0	0	0	0	0	0	0	0	0.000165098	0	8.2905e-05	0	0.000154369	0.000110229
d__Bacteria;p__Proteobacteria;c__Gammaproteobacteria;o__HOC36;f__HOC36;g__HOC36;s__Candidatus_Thioglobus	0	0	0	0	0	0	0	0	0	0	0	0.000225887	0.000118259	0	0.000165098	0	0	0	0	0
d__Bacteria;p__Proteobacteria;c__Alphaproteobacteria;o__Caulobacterales;f__Parvularculaceae;g__Hyphococcus;s__Hyphococcus_flavus	0	0	0	0	0.000291971	0	0	0	0	0.000114534	0	0	0	0.00010142	0	0	0	0	0	0
d__Bacteria;p__Chloroflexi;c__Anaerolineae;o__Caldilineales;f__Caldilineaceae;__;__	0	0	0	0	0	0	0	0	0.000388601	0	0.000118259	0	0	0	0	0	0	0	0	0
d__Bacteria;p__Proteobacteria;c__Alphaproteobacteria;o__Azospirillales;f__Azospirillaceae;g__Azospirillum;s__Roseomonas_genomospecies	0	0	0	0	0	0	0	0	0	0	0	0	0	0	0.000165098	0	0	0	0	0.000330688
d__Bacteria;p__Bacteroidota;c__Bacteroidia;o__Sphingobacteriales;f__KD3-93;g__KD3-93;s__uncultured_bacterium	0	0	0	0	0.000291971	0	0	0.000202265	0	0	0	0	0	0	0	0	0	0	0	0
d__Bacteria;p__Proteobacteria;c__Gammaproteobacteria;o__Methylococcales;f__Methylomonadaceae;g__Milano-WF1B-03;__	0	0	0	0	0.000291971	0	0	0.000202265	0	0	0	0	0	0	0	0	0	0	0	0
d__Bacteria;p__Proteobacteria;c__Alphaproteobacteria;o__Caulobacterales;f__Hyphomonadaceae;g__Henriciella;s__Hyphomonas_rosenbergii	0	0	0	0	0	0	0	0	0	0	0	0.000225887	0	0	0.000165098	0	0	0.000102638	0	0
d__Bacteria;p__Desulfobacterota;c__Desulfuromonadia;__;__;__;__	0	0	0	0	0.000291971	0.000193986	0	0	0	0	0	0	0	0	0	0	0	0	0	0
d__Bacteria;p__Proteobacteria;c__Alphaproteobacteria;o__Caulobacterales;f__Hyphomonadaceae;g__Robiginitomaculum;s__uncultured_bacterium	0	0	0	0	0.000291971	0.000193986	0	0	0	0	0	0	0	0	0	0	0	0	0	0
d__Bacteria;p__Verrucomicrobiota;c__Lentisphaeria;o__P.palmC41;f__P.palmC41;g__P.palmC41;s__uncultured_Lentisphaerae	0	0	0	0	0	0	0	0	0	0	0.000118259	0	0.000118259	0	0.000165098	0	8.2905e-05	0	0	0
d__Archaea;p__Crenarchaeota;c__Nitrososphaeria;o__Marine_Benthic_Group_A;f__Marine_Benthic_Group_A;g__Marine_Benthic_Group_A;s__uncultured_archaeon	0	0	0	0	0	0.000193986	0	0	0	0	0	0	0.000118259	0	0.000165098	0	0	0	0	0
d__Bacteria;p__Patescibacteria;c__Gracilibacteria;o__Gracilibacteria;f__Gracilibacteria;g__Gracilibacteria;__	0	0	0	0	0	0	0	0	0	0	0	0	0	0	0.000165098	0	0	0.000307913	0	0
d__Bacteria;p__Proteobacteria;c__Alphaproteobacteria;o__Kiloniellales;__;__;__	0	0	0	0	0	0	0	0	0	0	0	0	0	0	0.000165098	0	8.2905e-05	0	0	0.000220459
d__Bacteria;p__Myxococcota;c__bacteriap25;o__bacteriap25;f__bacteriap25;g__bacteriap25;__	0	0	0	0	0	0	0	0	0.000129534	0	0	0.000112943	0.000118259	0	0	0	0	0.000102638	0	0
d__Bacteria;p__Acidobacteriota;c__Thermoanaerobaculia;o__Thermoanaerobaculales;f__Thermoanaerobaculaceae;__;__	0	0	0	0	0	0	0	0	0	0	0	0	0	0	0	0	0	0	0.000463106	0
d__Bacteria;p__Bacteroidota;c__Bacteroidia;o__Sphingobacteriales;f__Sphingobacteriaceae;g__Pedobacter;__	0	0	0	0	0	0	0	0	0	0	0.000118259	0	0.000236518	0	0	0	0	0.000102638	0	0
d__Bacteria;p__Planctomycetota;c__Phycisphaerae;o__Phycisphaerales;f__Phycisphaeraceae;g__SM1A02;s__Nannochloropsis_gaditana	0	0	0	0	0	0	0	0	0	0	0	0	0	0	0	0.000146156	0	0	0.000308737	0
d__Bacteria;p__Proteobacteria;c__Alphaproteobacteria;o__Defluviicoccales;f__Defluviicoccaceae;g__Defluviicoccus;s__metagenome	0	0	0	0	0	0	0	0	0	0	0	0.000451773	0	0	0	0	0	0	0	0
d__Bacteria;p__Proteobacteria;c__Alphaproteobacteria;o__Rhodospirillales;f__Terasakiellaceae;g__uncultured;s__uncultured_Rhodospirillales	0	0	0	0	0	0	0	0	0	0	0.000236518	0.000112943	0	0.00010142	0	0	0	0	0	0
d__Bacteria;p__Actinobacteriota;c__Acidimicrobiia;o__IMCC26256;f__IMCC26256;g__IMCC26256;__	0	0	0	0	0	0	0	0	0	0	0	0	0.000118259	0	0.000330196	0	0	0	0	0
d__Bacteria;p__Bacteroidota;c__Bacteroidia;o__Cytophagales;f__Cyclobacteriaceae;g__Reichenbachiella;s__uncultured_bacterium	0	0	0	0	0	0	0	0	0	0	0	0.000112943	0	0	0.000330196	0	0	0	0	0
d__Archaea;p__Crenarchaeota;c__Nitrososphaeria;o__uncultured;f__uncultured;g__uncultured;s__uncultured_archaeon	0	0	0	0	0	0	0.000202265	0	0	0	0.000118259	0	0.000118259	0	0	0	0	0	0	0
d__Bacteria;p__Bacteroidota;c__Bacteroidia;o__Bacteroidales;__;__;__	0	0	0	0	0.000291971	0	0	0	0	0	0	0	0	0	0	0.000146156	0	0	0	0
d__Bacteria;p__Dadabacteria;c__Dadabacteriia;o__Dadabacteriales;f__Dadabacteriales;g__Dadabacteriales;s__uncultured_organism	0	0	0	0	0	0	0	0	0	0	0	0	0	0	0.000165098	0	0.00016581	0.000102638	0	0
d__Bacteria;p__Bacteroidota;c__Bacteroidia;o__Sphingobacteriales;f__KD3-93;g__KD3-93;__	0	0	0	0	0	0	0.000202265	0	0	0	0	0.000112943	0.000118259	0	0	0	0	0	0	0
d__Archaea;p__Crenarchaeota;c__Nitrososphaeria;o__Nitrosotaleales;f__Nitrosotaleaceae;g__Nitrosotaleaceae;s__uncultured_Thermoprotei	0	0	0	0	0	0	0	0.000202265	0	0	0.000118259	0.000112943	0	0	0	0	0	0	0	0
d__Bacteria;p__Chloroflexi;c__JG30-KF-CM66;o__JG30-KF-CM66;f__JG30-KF-CM66;g__JG30-KF-CM66;__	0	0	0	0	0	0	0	0	0	0	0	0	0	0	0.000330196	0	0	0.000102638	0	0
d__Bacteria;p__Proteobacteria;c__Alphaproteobacteria;o__Tistrellales;f__Geminicoccaceae;__;__	0	0	0	0	0	0	0	0	0	0	0	0.000112943	0	0	0.000165098	0	0	0	0.000154369	0
d__Bacteria;p__Verrucomicrobiota;c__Verrucomicrobiae;o__Opitutales;f__Puniceicoccaceae;g__Cerasicoccus;s__uncultured_organism	0	0	0	0	0	0	0	0.000202265	0	0	0.000118259	0	0	0	0	0	0	0	0	0.000110229
d__Bacteria;p__Proteobacteria;c__Gammaproteobacteria;o__Gammaproteobacteria_Incertae_Sedis;f__Unknown_Family;g__uncultured;__	0	0	0	0	0	0	0.000202265	0	0	0	0	0	0.000118259	0	0	0	0	0	0	0.000110229
d__Bacteria;p__Proteobacteria;c__Alphaproteobacteria;o__Rhizobiales;f__Xanthobacteraceae;g__uncultured;__	0	0	0	0	0	0	0	0	0	0	0	0	0	0	0.000165098	0	0	0	0.000154369	0.000110229
d__Bacteria;p__Planctomycetota;c__Planctomycetes;o__Isosphaerales;f__Isosphaeraceae;g__uncultured;s__uncultured_Planctomycetales	0	0	0	0	0	0	0	0	0	0	0	0	0	0	0.000165098	0	0	0	0.000154369	0.000110229
d__Bacteria;p__Bacteroidota;c__Bacteroidia;o__Cytophagales;f__Cyclobacteriaceae;g__Algoriphagus;__	0	0	0	0	0	0	0	0	0	0.000114534	0	0	0.000118259	0	0	0	8.2905e-05	0	0	0.000110229
d__Bacteria;p__Chloroflexi;c__Dehalococcoidia;o__SAR202_clade;f__SAR202_clade;g__SAR202_clade;s__uncultured_Chloroflexus	0	0	0	0	0	0	0	0.000202265	0	0	0	0.000112943	0	0	0	0	0	0	0	0.000110229
d__Bacteria;p__NB1-j;c__NB1-j;o__NB1-j;f__NB1-j;g__NB1-j;s__hydrothermal_vent	0	0	0	0	0	0	0	0	0	0	0	0	0	0	0.000165098	0.000146156	0	0	0	0.000110229
d__Bacteria;p__Patescibacteria;c__Parcubacteria;o__Candidatus_Campbellbacteria;f__Candidatus_Campbellbacteria;g__Candidatus_Campbellbacteria;s__uncultured_bacterium	0	0	0	0	0	0	0	0	0	0	0	0	0	0	0.000165098	0.000146156	0	0	0	0.000110229
d__Bacteria;p__Nitrospinota;c__Nitrospinia;o__Nitrospinales;f__Nitrospinaceae;__;__	0	0	0	0	0	0	0.000202265	0	0	0	0	0	0	0.00010142	0	0	0	0	0	0.000110229
d__Bacteria;p__Actinobacteriota;c__Actinobacteria;o__Pseudonocardiales;f__Pseudonocardiaceae;g__Pseudonocardia;__	0	0	0	0	0	0	0	0	0	0	0	0	0	0	0	0	0	0.000102638	0.000308737	0
d__Bacteria;p__Actinobacteriota;c__Thermoleophilia;o__Gaiellales;f__uncultured;g__uncultured;s__Gaiella_sp.	0	0	0	0	0	0	0	0	0	0	0	0	0	0	0	0.000146156	0	0	0.000154369	0.000110229
d__Bacteria;p__Bacteroidota;c__Bacteroidia;o__Sphingobacteriales;f__Lentimicrobiaceae;g__Lentimicrobiaceae;__	0	0	0	0	0	0	0	0	0	0	0	0	0	0	0	0.000146156	0	0	0.000154369	0.000110229
d__Bacteria;p__Proteobacteria;c__Gammaproteobacteria;o__EV818SWSAP88;f__EV818SWSAP88;g__EV818SWSAP88;s__uncultured_bacterium	0	0	0	0	0.000291971	0	0	0	0	0	0	0	0.000118259	0	0	0	0	0	0	0
d__Bacteria;p__Armatimonadota;c__uncultured;o__uncultured;f__uncultured;g__uncultured;__	0	0	0	0	0	0	0	0	0	0	0	0.000112943	0	0	0	0	8.2905e-05	0.000102638	0	0.000110229
d__Bacteria;p__Proteobacteria;c__Alphaproteobacteria;o__Rhodospirillales;f__Magnetospirillaceae;__;__	0	0	0	0	0.000291971	0	0	0	0	0.000114534	0	0	0	0	0	0	0	0	0	0
d__Bacteria;p__Spirochaetota;c__Spirochaetia;o__Spirochaetales;f__Spirochaetaceae;__;__	0	0	0	0	0	0	0	0.000404531	0	0	0	0	0	0	0	0	0	0	0	0
d__Bacteria;p__Planctomycetota;c__Pla4_lineage;o__Pla4_lineage;f__Pla4_lineage;g__Pla4_lineage;__	0	0	0	0	0	0	0.000202265	0.000202265	0	0	0	0	0	0	0	0	0	0	0	0
d__Bacteria;p__Bacteroidota;c__Rhodothermia;o__Balneolales;f__Balneolaceae;g__Balneola;s__uncultured_Chitinophagaceae	0	0	0	0	0	0	0.000404531	0	0	0	0	0	0	0	0	0	0	0	0	0
d__Bacteria;p__Cyanobacteria;c__Vampirivibrionia;o__Vampirovibrionales;f__Vampirovibrionaceae;g__Vampirovibrionaceae;s__metagenome	0	0	0	0	0	0	0.000404531	0	0	0	0	0	0	0	0	0	0	0	0	0
d__Bacteria;p__Proteobacteria;c__Gammaproteobacteria;o__Burkholderiales;f__Alcaligenaceae;g__Achromobacter;__	0	0	0	0	0	0	0.000404531	0	0	0	0	0	0	0	0	0	0	0	0	0
d__Bacteria;p__Patescibacteria;c__Gracilibacteria;o__JGI_0000069-P22;f__JGI_0000069-P22;g__JGI_0000069-P22;__	0	0	0	0	0	0	0	0	0	0	0	0	0	0	0	0.000146156	0	0.000102638	0.000154369	0
d__Bacteria;p__Verrucomicrobiota;c__Omnitrophia;o__Omnitrophales;f__koll11;g__koll11;__	0	0	0	0	0	0	0	0	0	0	0	0	0	0	0.000165098	0	8.2905e-05	0	0.000154369	0
d__Bacteria;p__Bacteroidota;c__Bacteroidia;o__Chitinophagales;f__37-13;g__37-13;__	0	0	0	0	0.000291971	0	0	0	0	0	0	0	0	0	0	0	0	0	0	0.000110229
d__Bacteria;p__Firmicutes;c__Desulfitobacteriia;o__Desulfitobacteriales;f__Desulfitobacteriaceae;__;__	0	0	0	0	0	0.000193986	0	0.000202265	0	0	0	0	0	0	0	0	0	0	0	0
d__Bacteria;p__Firmicutes;c__Clostridia;o__Peptostreptococcales-Tissierellales;f__Peptostreptococcales-Tissierellales;g__Anaerococcus;__	0	0	0	0	0	0.000193986	0	0.000202265	0	0	0	0	0	0	0	0	0	0	0	0
d__Bacteria;p__Proteobacteria;c__Gammaproteobacteria;o__Pseudomonadales;f__Moraxellaceae;g__Acinetobacter;s__Acinetobacter_indicus	0	0	0	0	0	0.000193986	0	0.000202265	0	0	0	0	0	0	0	0	0	0	0	0
d__Bacteria;p__Cyanobacteria;c__Cyanobacteriia;o__Cyanobacteriales;__;__;__	0	0	0	0	0	0.000193986	0	0.000202265	0	0	0	0	0	0	0	0	0	0	0	0
d__Bacteria;p__Proteobacteria;c__Alphaproteobacteria;o__Thalassobaculales;f__uncultured;g__uncultured;__	0	0	0	0	0	0	0	0	0	0	0	0	0	0	0	0.000292312	0	0.000102638	0	0
d__Bacteria;p__Proteobacteria;c__Alphaproteobacteria;o__Rickettsiales;f__Mitochondria;g__Mitochondria;s__Nitzschia_sp.	0	0	0	0	0	0.000193986	0	0	0	0	0	0.000112943	0	0	0	0	8.2905e-05	0	0	0
d__Bacteria;p__Proteobacteria;c__Alphaproteobacteria;o__Rickettsiales;f__Rickettsiaceae;g__Candidatus_Megaira;__	0	0	0	0	0	0.000387973	0	0	0	0	0	0	0	0	0	0	0	0	0	0
d__Bacteria;p__Proteobacteria;c__Alphaproteobacteria;o__Rhizobiales;f__Rhizobiaceae;g__Ochrobactrum;__	0	0	0	0	0	0	0	0	0	0	0	0.000112943	0.000118259	0	0	0	0	0	0.000154369	0
d__Bacteria;p__Planctomycetota;c__Planctomycetes;o__Planctomycetales;f__Schlesneriaceae;g__Planctopirus;s__uncultured_planctomycete	0	0	0	0	0	0	0	0	0	0	0	0	0	0	0.000165098	0	0	0	0	0.000220459
d__Bacteria;p__Entotheonellaeota;c__Entotheonellia;o__Entotheonellales;f__Entotheonellaceae;__;__	0	0	0	0	0	0	0	0	0	0	0	0	0	0	0	0.000146156	8.2905e-05	0	0.000154369	0
d__Bacteria;p__Verrucomicrobiota;c__Chlamydiae;o__Chlamydiales;f__Simkaniaceae;g__Candidatus_Fritschea;__	0	0	0	0	0	0.000193986	0	0	0	0	0	0	0	0	0	0	8.2905e-05	0.000102638	0	0
d__Bacteria;p__Proteobacteria;c__Gammaproteobacteria;o__Nitrosococcales;f__Nitrosococcaceae;__;__	0	0	0	0	0	0	0	0	0.000129534	0	0	0	0	0	0	0.000146156	0	0.000102638	0	0
d__Bacteria;p__Patescibacteria;c__Saccharimonadia;o__Saccharimonadales;f__LWQ8;g__LWQ8;s__uncultured_bacterium	0	0	0	0	0	0	0	0	0.000129534	0	0	0	0	0	0.000165098	0	8.2905e-05	0	0	0
d__Bacteria;p__Acidobacteriota;c__Vicinamibacteria;o__Vicinamibacterales;f__uncultured;g__uncultured;s__uncultured_Acidobacteriales	0	0	0	0	0	0	0	0	0	0	0	0	0	0	0	0.000292312	8.2905e-05	0	0	0
d__Bacteria;p__Bdellovibrionota;c__Oligoflexia;o__Oligoflexales;f__uncultured;g__uncultured;s__marine_metagenome	0	0	0	0	0	0	0	0	0	0	0	0	0	0	0	0.000292312	8.2905e-05	0	0	0
d__Bacteria;p__Patescibacteria;c__Saccharimonadia;o__Saccharimonadales;f__Saccharimonadaceae;g__TM7a;__	0	0	0	0	0	0	0	0.000202265	0	0	0	0	0	0	0.000165098	0	0	0	0	0
d__Bacteria;p__Bacteroidota;c__Bacteroidia;o__Flavobacteriales;f__Flavobacteriaceae;g__Flavobacterium;s__Cytophaga_sp.	0	0	0	0	0	0	0	0	0	0	0	0	0	0	0	0.000146156	0	0	0	0.000220459
d__Bacteria;p__Proteobacteria;c__Alphaproteobacteria;o__Sphingomonadales;f__Sphingomonadaceae;g__Porphyrobacter;__	0	0	0	0	0	0	0	0	0	0	0.000118259	0	0	0	0.000165098	0	8.2905e-05	0	0	0
d__Bacteria;p__Verrucomicrobiota;c__Omnitrophia;o__Omnitrophales;f__Omnitrophales;g__Omnitrophales;s__uncultured_deep-sea	0	0	0	0	0	0	0	0	0	0	0	0	0	0.00020284	0	0	0	0	0.000154369	0
d__Bacteria;p__Acidobacteriota;c__Blastocatellia;__;__;__;__	0	0	0	0	0	0	0	0.000202265	0	0	0	0	0	0	0	0	0	0	0.000154369	0
d__Bacteria;p__Proteobacteria;c__Gammaproteobacteria;o__Thiomicrospirales;f__Thioglobaceae;g__SUP05_cluster;s__uncultured_deep-sea	0	0	0	0	0	0	0	0.000202265	0	0	0	0	0	0	0	0	0	0	0.000154369	0
d__Bacteria;p__Acidobacteriota;c__Aminicenantia;o__Aminicenantales;f__Aminicenantales;g__Aminicenantales;s__uncultured_bacterium	0	0	0	0	0	0	0.000202265	0	0	0	0	0	0	0	0	0	0	0	0.000154369	0
d__Bacteria;p__Planctomycetota;c__vadinHA49;o__vadinHA49;f__vadinHA49;g__vadinHA49;__	0	0	0	0	0	0	0	0	0	0	0.000236518	0.000112943	0	0	0	0	0	0	0	0
d__Bacteria;p__Proteobacteria;c__Gammaproteobacteria;o__Oceanospirillales;f__Kangiellaceae;g__Aliikangiella;__	0	0	0	0	0	0	0	0	0	0	0.000118259	0.000112943	0.000118259	0	0	0	0	0	0	0
d__Bacteria;p__Bacteroidota;c__Bacteroidia;o__Chitinophagales;f__Saprospiraceae;g__Lewinella;__	0	0	0	0	0	0	0	0	0	0	0.000118259	0.000112943	0.000118259	0	0	0	0	0	0	0
d__Bacteria;p__Verrucomicrobiota;c__Verrucomicrobiae;o__Verrucomicrobiales;f__DEV007;g__DEV007;s__uncultured_Verrucomicrobium	0	0	0	0	0	0	0	0	0	0	0	0.000112943	0.000236518	0	0	0	0	0	0	0
d__Bacteria;p__Patescibacteria;c__ABY1;o__Candidatus_Magasanikbacteria;f__Candidatus_Magasanikbacteria;g__Candidatus_Magasanikbacteria;__	0	0	0	0	0	0	0	0	0	0	0	0.000112943	0.000236518	0	0	0	0	0	0	0
d__Bacteria;p__Bacteroidota;c__Bacteroidia;o__Sphingobacteriales;f__NS11-12_marine_group;g__NS11-12_marine_group;s__uncultured_bacterium	0	0	0	0	0	0.000193986	0	0	0	0	0	0	0	0	0	0	0	0	0.000154369	0
d__Bacteria;p__Proteobacteria;c__Alphaproteobacteria;o__Thalassobaculales;f__Thalassobaculaceae;g__Thalassobaculum;__	0	0	0	0	0	0	0	0	0	0	0	0	0.000118259	0	0	0.000146156	8.2905e-05	0	0	0
d__Bacteria;p__Proteobacteria;c__Alphaproteobacteria;o__Rhodospirillales;f__Terasakiellaceae;g__uncultured;__	0	0	0	0	0	0	0	0	0	0	0.000118259	0	0.000118259	0	0	0	0	0	0	0.000110229
d__Bacteria;p__Patescibacteria;c__Saccharimonadia;o__Saccharimonadales;f__Saccharimonadaceae;g__TM7x;__	0	0	0	0	0	0	0	0	0	0.000114534	0.000118259	0	0	0	0	0	0	0	0	0.000110229
d__Bacteria;p__Bacteroidota;c__Bacteroidia;o__Bacteroidales;f__Prevotellaceae;g__Alloprevotella;s__uncultured_Bacteroidetes	0	0	0	0	0	0	0	0	0	0	0.000118259	0	0.000118259	0	0	0	0	0.000102638	0	0
d__Bacteria;p__Bdellovibrionota;c__Oligoflexia;o__Oligoflexales;f__Oligoflexales;g__Pseudobacteriovorax;s__uncultured_delta	0	0	0	0	0	0	0	0	0	0	0	0.00033883	0	0	0	0	0	0	0	0
d__Bacteria;p__Proteobacteria;c__Gammaproteobacteria;o__Oceanospirillales;f__Saccharospirillaceae;g__Saccharospirillaceae;s__uncultured_deep-sea	0	0	0	0	0	0	0	0	0	0	0	0.00033883	0	0	0	0	0	0	0	0
d__Bacteria;p__Proteobacteria;c__Alphaproteobacteria;o__Rhodobacterales;f__Rhodobacteraceae;g__Limibaculum;s__Limibaculum_sp.	0	0	0	0	0	0	0	0	0	0	0.000236518	0	0	0.00010142	0	0	0	0	0	0
d__Bacteria;p__Myxococcota;c__Polyangia;o__Polyangiales;f__Eel-36e1D6;g__Eel-36e1D6;s__uncultured_bacterium	0	0	0	0	0	0	0	0	0	0.000114534	0	0.000112943	0	0	0	0	0	0	0	0.000110229
d__Bacteria;p__Proteobacteria;c__Alphaproteobacteria;o__Kiloniellales;f__Fodinicurvataceae;g__uncultured;__	0	0	0	0	0	0	0	0	0	0	0	0.000225887	0	0	0	0	0	0	0	0.000110229
d__Bacteria;p__Proteobacteria;c__Alphaproteobacteria;o__Rhodospirillales;f__Magnetospiraceae;g__uncultured;s__alpha_proteobacterium	0	0	0	0	0	0	0.000202265	0	0.000129534	0	0	0	0	0	0	0	0	0	0	0
d__Bacteria;p__Proteobacteria;c__Alphaproteobacteria;o__Rhodospirillales;f__Rhodospirillaceae;g__Caenispirillum;__	0	0	0	0	0	0	0	0	0	0	0	0	0	0	0	0	0.00033162	0	0	0
d__Bacteria;p__Planctomycetota;c__Phycisphaerae;o__S-70;f__S-70;g__S-70;__	0	0	0	0	0	0	0	0	0	0	0	0	0	0	0.000165098	0	0.00016581	0	0	0
d__Bacteria;p__Proteobacteria;c__Gammaproteobacteria;o__Oceanospirillales;f__Nitrincolaceae;__;__	0	0	0	0	0	0	0	0	0	0	0	0	0	0	0	0	0	0	0	0.000330688
d__Bacteria;p__Planctomycetota;c__028H05-P-BN-P5;o__028H05-P-BN-P5;f__028H05-P-BN-P5;g__028H05-P-BN-P5;__	0	0	0	0	0	0	0	0	0	0	0	0	0	0	0.000330196	0	0	0	0	0
d__Bacteria;p__Chloroflexi;c__TK10;o__TK10;f__TK10;g__TK10;__	0	0	0	0	0	0	0	0	0	0	0.000118259	0	0	0	0	0	0	0.000205276	0	0
d__Bacteria;p__Proteobacteria;c__Gammaproteobacteria;o__Oceanospirillales;f__Saccharospirillaceae;g__uncultured;__	0	0	0	0	0	0	0	0.000202265	0	0	0.000118259	0	0	0	0	0	0	0	0	0
d__Bacteria;p__Patescibacteria;c__ABY1;o__Candidatus_Kuenenbacteria;f__Candidatus_Kuenenbacteria;g__Candidatus_Kuenenbacteria;s__uncultured_deep-sea	0	0	0	0	0	0	0.000202265	0	0	0	0	0	0.000118259	0	0	0	0	0	0	0
d__Bacteria;p__Chloroflexi;c__Chloroflexia;o__Thermomicrobiales;f__JG30-KF-CM45;g__JG30-KF-CM45;s__uncultured_bacterium	0	0	0	0	0	0	0	0	0	0	0	0	0	0	0.000165098	0	0	0	0.000154369	0
d__Bacteria;p__Patescibacteria;c__Saccharimonadia;o__Saccharimonadales;f__LWQ8;g__LWQ8;__	0	0	0	0	0	0	0	0	0	0	0	0	0	0	0.000165098	0	0	0	0.000154369	0
d__Bacteria;p__Proteobacteria;c__Gammaproteobacteria;o__Burkholderiales;f__Nitrosomonadaceae;g__DSSD61;s__uncultured_bacterium	0	0	0	0	0	0	0.000202265	0	0	0	0	0.000112943	0	0	0	0	0	0	0	0
d__Bacteria;p__Patescibacteria;c__ABY1;o__Candidatus_Kuenenbacteria;f__Candidatus_Kuenenbacteria;g__Candidatus_Kuenenbacteria;s__uncultured_bacterium	0	0	0	0	0	0	0	0.000202265	0	0	0	0	0	0	0	0	0	0	0	0.000110229
d__Archaea;p__Halobacterota;c__Halobacteria;o__Halobacterales;f__Halomicrobiaceae;g__uncultured;s__marine_metagenome	0	0	0	0	0	0	0	0.000202265	0	0	0	0	0	0	0	0	0	0	0	0.000110229
d__Bacteria;p__Proteobacteria;c__Alphaproteobacteria;o__Rickettsiales;f__Fokiniaceae;g__MD3-55;__	0	0	0	0	0	0.000193986	0	0	0	0	0	0	0.000118259	0	0	0	0	0	0	0
d__Bacteria;p__Chloroflexi;c__Anaerolineae;o__Ardenticatenales;f__uncultured;g__uncultured;s__uncultured_organism	0	0	0	0	0	0	0	0	0	0	0.000118259	0	0	0	0	0	8.2905e-05	0	0	0.000110229
d__Bacteria;p__Proteobacteria;c__Gammaproteobacteria;o__Xanthomonadales;f__Rhodanobacteraceae;g__uncultured;s__Aquimonas_sp.	0	0	0	0	0	0	0	0	0	0	0	0	0	0	0.000165098	0.000146156	0	0	0	0
d__Bacteria;p__Proteobacteria;c__Alphaproteobacteria;o__Kiloniellales;f__Fodinicurvataceae;g__uncultured;s__uncultured_Alphaproteobacteria	0	0	0	0	0	0	0	0	0	0	0	0	0	0	0.000165098	0.000146156	0	0	0	0
d__Bacteria;p__Planctomycetota;c__Planctomycetes;o__Gemmatales;f__Gemmataceae;g__Gemmata;s__uncultured_bacterium	0	0	0	0	0	0	0	0	0	0	0	0	0	0	0.000165098	0.000146156	0	0	0	0
d__Bacteria;p__Bacteroidota;c__Rhodothermia;o__Rhodothermales;f__Rhodothermaceae;g__uncultured;s__uncultured_Bacteroidales	0	0	0	0	0	0	0	0	0	0	0	0	0	0	0	0	0	0	0.000308737	0
d__Archaea;p__Crenarchaeota;c__Nitrososphaeria;o__Nitrosopumilales;f__Nitrosopumilaceae;g__Candidatus_Nitrosopelagicus;__	0	0	0	0	0	0	0	0.000202265	0	0	0	0	0	0	0	0	0	0.000102638	0	0
d__Bacteria;p__Chloroflexi;c__Chloroflexia;o__Thermomicrobiales;f__JG30-KF-CM45;g__JG30-KF-CM45;s__uncultured_Thermomicrobium	0	0	0	0	0	0	0.000202265	0	0	0	0	0	0	0	0	0	0	0.000102638	0	0
d__Bacteria;p__Cyanobacteria;c__Cyanobacteriia;o__Cyanobacteriales;f__Microcystaceae;__;__	0	0	0	0	0	0.000193986	0	0	0	0	0	0	0	0	0	0	0	0	0	0.000110229
d__Bacteria;p__Proteobacteria;c__Alphaproteobacteria;o__Rickettsiales;f__SM2D12;g__SM2D12;__	0	0	0	0	0	0	0	0.000202265	0	0	0	0	0	0.00010142	0	0	0	0	0	0
d__Bacteria;p__Desulfobacterota;c__Syntrophobacteria;o__Syntrophobacterales;__;__;__	0	0	0	0	0	0	0	0.000202265	0	0	0	0	0	0.00010142	0	0	0	0	0	0
d__Bacteria;p__Proteobacteria;c__Gammaproteobacteria;o__Alteromonadales;f__Pseudoalteromonadaceae;g__uncultured;s__uncultured_gamma	0	0	0	0	0	0	0	0.000202265	0	0	0	0	0	0.00010142	0	0	0	0	0	0
d__Bacteria;p__Proteobacteria;c__Alphaproteobacteria;o__Thalassobaculales;f__uncultured;g__uncultured;s__Candidatus_Nitrosoarchaeum	0	0	0	0	0	0	0	0	0	0	0	0	0	0	0	0.000146156	0	0	0.000154369	0
d__Bacteria;p__Patescibacteria;c__Saccharimonadia;o__Saccharimonadales;f__Saccharimonadales;g__Saccharimonadales;s__uncultured_organism	0	0	0	0	0	0	0	0	0	0	0	0	0	0	0	0.000146156	0	0	0.000154369	0
d__Bacteria;p__Planctomycetota;c__Phycisphaerae;o__MSBL9;f__SG8-4;g__SG8-4;__	0	0	0	0	0	0.000193986	0	0	0	0	0	0	0	0	0	0	0	0.000102638	0	0
d__Bacteria;p__Proteobacteria;c__Gammaproteobacteria;o__HgCo23;f__HgCo23;g__HgCo23;__	0	0	0	0	0	0.000193986	0	0	0	0	0	0	0	0	0	0	0	0.000102638	0	0
d__Bacteria;p__Proteobacteria;c__Gammaproteobacteria;o__Nitrosococcales;f__Nitrosococcaceae;g__Cm1-21;s__uncultured_gamma	0	0	0	0	0	0	0	0	0	0	0	0	0	0	0	0	8.2905e-05	0.000102638	0	0.000110229
d__Bacteria;p__Bacteroidota;c__Bacteroidia;o__Sphingobacteriales;f__env.OPS_17;g__env.OPS_17;__	0	0	0	0	0	0	0	0	0	0	0	0	0	0	0	0	8.2905e-05	0.000102638	0	0.000110229
d__Bacteria;p__Proteobacteria;c__Alphaproteobacteria;o__Micavibrionales;f__uncultured;g__uncultured;s__uncultured_organism	0	0	0	0	0	0	0	0	0	0	0	0	0	0	0	0.000292312	0	0	0	0
d__Archaea;p__Crenarchaeota;c__Nitrososphaeria;__;__;__;__	0	0	0	0	0	0	0	0	0	0	0	0	0	0	0	0.000292312	0	0	0	0
d__Bacteria;p__Proteobacteria;c__Gammaproteobacteria;o__Beggiatoales;f__Beggiatoaceae;g__Candidatus_Maribeggiatoa;s__uncultured_Beggiatoa	0	0	0	0	0.000291971	0	0	0	0	0	0	0	0	0	0	0	0	0	0	0
d__Bacteria;p__Planctomycetota;c__OM190;o__OM190;f__OM190;g__OM190;s__uncultured_planctomycete	0	0	0	0	0.000291971	0	0	0	0	0	0	0	0	0	0	0	0	0	0	0
d__Bacteria;p__Proteobacteria;c__Gammaproteobacteria;o__Enterobacterales;f__Morganellaceae;g__Providencia;__	0	0	0	0	0.000291971	0	0	0	0	0	0	0	0	0	0	0	0	0	0	0
d__Bacteria;p__Planctomycetota;c__Planctomycetes;o__Gemmatales;f__Gemmataceae;g__Gemmata;s__Gemmata_obscuriglobus	0	0	0	0	0.000291971	0	0	0	0	0	0	0	0	0	0	0	0	0	0	0
d__Bacteria;p__Bacteroidota;c__Bacteroidia;o__Bacteroidales;f__Porphyromonadaceae;g__Porphyromonas;s__Porphyromonas_bennonis	0	0	0	0	0.000291971	0	0	0	0	0	0	0	0	0	0	0	0	0	0	0
d__Bacteria;p__Bacteroidota;c__Bacteroidia;o__Chitinophagales;f__Chitinophagaceae;g__Sediminibacterium;s__Sediminibacterium_sp.	0	0	0	0	0.000291971	0	0	0	0	0	0	0	0	0	0	0	0	0	0	0
d__Bacteria;p__Bacteroidota;c__Bacteroidia;o__Cytophagales;f__Amoebophilaceae;g__Candidatus_Amoebophilus;__	0	0	0	0	0.000291971	0	0	0	0	0	0	0	0	0	0	0	0	0	0	0
d__Archaea;p__Halobacterota;c__Halobacteria;o__Halobacterales;f__Halococcaceae;g__Halococcus;__	0	0	0	0	0.000291971	0	0	0	0	0	0	0	0	0	0	0	0	0	0	0
d__Bacteria;p__Proteobacteria;c__Alphaproteobacteria;o__Caulobacterales;f__Hyphomonadaceae;g__Robiginitomaculum;__	0	0	0	0	0.000291971	0	0	0	0	0	0	0	0	0	0	0	0	0	0	0
d__Bacteria;p__Proteobacteria;c__Gammaproteobacteria;o__Methylococcales;f__Methylomonadaceae;g__IheB2-23;s__uncultured_bacterium	0	0	0	0	0.000291971	0	0	0	0	0	0	0	0	0	0	0	0	0	0	0
d__Bacteria;p__Planctomycetota;c__OM190;o__OM190;f__OM190;g__OM190;s__uncultured_deep-sea	0	0	0	0	0	0	0	0	0	0	0	0	0.000118259	0	0.000165098	0	0	0	0	0
d__Bacteria;p__Proteobacteria;c__Alphaproteobacteria;o__Rhizobiales;f__Rhizobiaceae;g__Mesorhizobium;__	0	0	0	0	0	0	0	0	0	0	0	0	0	0	0	0	0.00016581	0	0	0.000110229
d__Bacteria;p__Planctomycetota;c__Planctomycetes;o__Planctomycetales;f__Rubinisphaeraceae;g__uncultured;s__uncultured_Planctomycetaceae	0	0	0	0	0	0	0	0	0	0	0	0	0	0	0.000165098	0	0	0	0	0.000110229
d__Bacteria;p__Actinobacteriota;c__Actinobacteria;o__Nitriliruptorales;f__Nitriliruptoraceae;g__Nitriliruptoraceae;s__uncultured_Nitriliruptorales	0	0	0	0	0	0	0	0	0	0	0	0	0	0	0.000165098	0	0	0	0	0.000110229
d__Bacteria;p__Actinobacteriota;c__Actinobacteria;o__Corynebacteriales;f__Dietziaceae;g__Dietzia;__	0	0	0	0	0	0	0	0	0	0	0	0	0.000118259	0	0	0	0	0	0.000154369	0
d__Bacteria;p__Actinobacteriota;c__Acidimicrobiia;o__Microtrichales;f__uncultured;g__uncultured;s__wastewater_metagenome	0	0	0	0	0	0	0	0	0	0	0	0	0	0	0.000165098	0	0	0.000102638	0	0
d__Bacteria;p__AncK6;c__AncK6;o__AncK6;f__AncK6;g__AncK6;__	0	0	0	0	0	0	0	0	0	0	0	0	0	0	0.000165098	0	0	0.000102638	0	0
d__Bacteria;p__Proteobacteria;c__Alphaproteobacteria;o__Parvibaculales;f__Parvibaculaceae;g__Mf105b01;__	0	0	0	0	0	0	0	0	0	0	0	0	0	0	0.000165098	0	0	0.000102638	0	0
d__Bacteria;p__Proteobacteria;c__Alphaproteobacteria;o__Thalassobaculales;__;__;__	0	0	0	0	0	0	0	0	0	0	0	0	0	0.00010142	0.000165098	0	0	0	0	0
d__Bacteria;p__Proteobacteria;c__Alphaproteobacteria;o__Rickettsiales;f__Rickettsiaceae;g__uncultured;s__uncultured_bacterium	0	0	0	0	0	0	0	0	0	0	0.000118259	0	0	0	0	0.000146156	0	0	0	0
d__Bacteria;p__Proteobacteria;c__Alphaproteobacteria;o__Rhizobiales;f__Beijerinckiaceae;g__Methylobacterium-Methylorubrum;s__Methylobacterium_isbiliense	0	0	0	0	0	0	0	0	0	0.000114534	0	0	0	0	0	0.000146156	0	0	0	0
d__Archaea;p__Halobacterota;__;__;__;__;__	0	0	0	0	0	0	0	0	0	0.000114534	0	0	0	0	0	0.000146156	0	0	0	0
d__Bacteria;p__Bacteroidota;c__Bacteroidia;o__Flavobacteriales;f__Flavobacteriaceae;g__Flavobacterium;s__Flavobacterium_ceti	0	0	0	0	0	0	0	0	0	0	0	0.000112943	0	0	0	0.000146156	0	0	0	0
d__Bacteria;p__Bacteroidota;c__Bacteroidia;o__Chitinophagales;f__Saprospiraceae;g__Aureispira;__	0	0	0	0	0	0	0	0	0	0	0	0.000112943	0	0	0	0.000146156	0	0	0	0
d__Bacteria;p__Fibrobacterota;c__Fibrobacteria;o__Fibrobacterales;f__Fibrobacteraceae;g__uncultured;s__uncultured_organism	0	0	0	0	0	0	0	0	0	0	0	0	0	0	0	0	0	0.000102638	0.000154369	0
d__Bacteria;p__Proteobacteria;c__Alphaproteobacteria;o__Rhizobiales;f__Rhizobiaceae;g__Jiella;s__Aurantimonas_sp.	0	0	0	0	0	0	0	0	0	0	0	0	0	0	0	0	0	0.000102638	0.000154369	0
d__Bacteria;p__Proteobacteria;c__Alphaproteobacteria;o__Caulobacterales;f__Hyphomonadaceae;g__Hirschia;s__metagenome	0	0	0	0	0	0	0	0	0	0	0	0	0	0	0	0	0	0.000102638	0.000154369	0
d__Bacteria;p__Bdellovibrionota;c__Bdellovibrionia;o__Bacteriovoracales;f__Bacteriovoracaceae;g__Bacteriovorax;s__uncultured_bacterium	0	0	0	0	0	0	0	0	0	0	0	0	0	0	0	0	0.000248715	0	0	0
d__Bacteria;p__Proteobacteria;c__Gammaproteobacteria;o__JTB23;f__JTB23;g__JTB23;s__metagenome	0	0	0	0	0	0	0	0	0	0	0	0	0	0	0.000165098	0	8.2905e-05	0	0	0
d__Bacteria;p__Chloroflexi;c__Chloroflexia;o__Thermomicrobiales;f__JG30-KF-CM45;g__JG30-KF-CM45;__	0	0	0	0	0	0	0	0	0.000129534	0	0.000118259	0	0	0	0	0	0	0	0	0
d__Bacteria;p__Proteobacteria;c__Alphaproteobacteria;o__Rhizobiales;f__Devosiaceae;g__Cucumibacter;s__Cucumibacter_marinus	0	0	0	0	0	0	0	0	0.000129534	0	0	0	0.000118259	0	0	0	0	0	0	0
d__Bacteria;p__Proteobacteria;c__Gammaproteobacteria;o__Burkholderiales;f__Comamonadaceae;g__Hydrogenophaga;__	0	0	0	0	0	0	0	0	0.000129534	0	0	0.000112943	0	0	0	0	0	0	0	0
d__Bacteria;p__Firmicutes;c__Bacilli;o__Paenibacillales;f__Paenibacillaceae;g__Paenibacillus;s__Paenibacillus_glucanolyticus	0	0	0	0	0	0	0	0	0.000129534	0	0	0.000112943	0	0	0	0	0	0	0	0
d__Bacteria;p__Proteobacteria;c__Alphaproteobacteria;o__Reyranellales;f__Reyranellaceae;g__uncultured;__	0	0	0	0	0	0	0	0	0	0	0	0	0.000236518	0	0	0	0	0	0	0
d__Bacteria;p__Firmicutes;c__Bacilli;o__Entomoplasmatales;f__Entomoplasmatales_Incertae_Sedis;g__Candidatus_Hepatoplasma;s__uncultured_Mycoplasmataceae	0	0	0	0	0	0	0	0	0	0	0	0	0.000236518	0	0	0	0	0	0	0
d__Bacteria;p__Thermotogota;c__Thermotogae;o__Petrotogales;f__Petrotogaceae;g__Oceanotoga;s__Oceanotoga_sp.	0	0	0	0	0	0	0	0	0	0	0.000236518	0	0	0	0	0	0	0	0	0
d__Bacteria;p__Planctomycetota;c__OM190;o__OM190;f__OM190;g__OM190;s__hydrothermal_vent	0	0	0	0	0	0	0	0	0	0	0.000236518	0	0	0	0	0	0	0	0	0
d__Bacteria;p__Proteobacteria;c__Gammaproteobacteria;o__Salinisphaerales;f__Algiphilaceae;g__Algiphilus;s__Algiphilus_aromaticivorans	0	0	0	0	0	0	0	0	0	0	0.000118259	0	0.000118259	0	0	0	0	0	0	0
d__Bacteria;p__Proteobacteria;c__Gammaproteobacteria;o__Cellvibrionales;f__Spongiibacteraceae;g__Spongiibacter;__	0	0	0	0	0	0	0	0	0	0	0	0	0.000236518	0	0	0	0	0	0	0
d__Bacteria;p__Chloroflexi;c__Anaerolineae;o__Ardenticatenales;f__uncultured;g__uncultured;s__uncultured_Anaerolineaceae	0	0	0	0	0	0	0	0	0	0	0	0	0.000236518	0	0	0	0	0	0	0
d__Bacteria;p__Proteobacteria;c__Gammaproteobacteria;o__Nitrosococcales;f__Methylophagaceae;g__Methylophaga;__	0	0	0	0	0	0	0	0	0	0	0	0	0.000236518	0	0	0	0	0	0	0
d__Bacteria;p__Actinobacteriota;c__Actinobacteria;o__Corynebacteriales;f__Nocardiaceae;g__Rhodococcus;__	0	0	0	0	0	0	0	0	0	0.000114534	0	0	0.000118259	0	0	0	0	0	0	0
d__Bacteria;p__Planctomycetota;c__Planctomycetes;o__Planctomycetales;f__Gimesiaceae;g__uncultured;s__uncultured_Planctomyces	0	0	0	0	0	0	0	0	0	0.000114534	0.000118259	0	0	0	0	0	0	0	0	0
d__Bacteria;p__Proteobacteria;c__Gammaproteobacteria;o__Pseudomonadales;f__Moraxellaceae;g__Acinetobacter;s__Acinetobacter_ursingii	0	0	0	0	0	0	0	0	0.000129534	0	0	0	0	0	0	0	0	0.000102638	0	0
d__Bacteria;p__Bacteroidota;c__Bacteroidia;o__Chitinophagales;f__Saprospiraceae;g__Lewinella;s__uncultured_organism	0	0	0	0	0	0	0	0	0	0	0.000118259	0.000112943	0	0	0	0	0	0	0	0
d__Bacteria;p__Bacteroidota;c__Bacteroidia;o__Chitinophagales;f__Saprospiraceae;g__Portibacter;s__uncultured_Bacteroidetes	0	0	0	0	0	0	0	0	0	0	0.000118259	0.000112943	0	0	0	0	0	0	0	0
d__Bacteria;p__Proteobacteria;c__Gammaproteobacteria;o__Enterobacterales;f__Enterobacteriaceae;g__Escherichia-Shigella;__	0	0	0	0	0	0	0	0	0	0	0.000118259	0.000112943	0	0	0	0	0	0	0	0
d__Bacteria;p__Bacteroidota;c__Bacteroidia;o__Flavobacteriales;f__Flavobacteriaceae;g__Robiginitalea;__	0	0	0	0	0	0	0	0	0	0	0	0.000112943	0.000118259	0	0	0	0	0	0	0
d__Archaea;p__Nanoarchaeota;c__Nanoarchaeia;o__Woesearchaeales;f__SCGC_AAA286-E23;g__SCGC_AAA286-E23;s__Euryarchaeota_archaeon	0	0	0	0	0	0	0	0	0.000129534	0	0	0	0	0.00010142	0	0	0	0	0	0
d__Bacteria;p__Bacteroidota;c__Bacteroidia;o__Bacteroidales;f__Porphyromonadaceae;g__Porphyromonas;s__Porphyromonas_pogonae	0	0	0	0	0	0	0	0	0	0.000229069	0	0	0	0	0	0	0	0	0	0
d__Bacteria;p__Planctomycetota;c__Phycisphaerae;o__S-70;f__S-70;g__S-70;s__uncultured_bacterium	0	0	0	0	0	0	0	0	0	0	0	0	0.000118259	0	0	0	0	0	0	0.000110229
d__Bacteria;p__Cyanobacteria;c__Cyanobacteriia;o__Cyanobacteriales;f__Microcystaceae;g__Synechocystis_CCALA_700;s__uncultured_bacterium	0	0	0	0	0	0	0	0	0	0.000114534	0	0.000112943	0	0	0	0	0	0	0	0
d__Bacteria;p__Spirochaetota;c__Spirochaetia;o__Spirochaetales;f__Spirochaetaceae;g__Spirochaeta_2;s__Spirochaeta_perfilievii	0	0	0	0	0	0	0	0	0	0	0	0.000225887	0	0	0	0	0	0	0	0
d__Bacteria;p__Verrucomicrobiota;c__Omnitrophia;o__Omnitrophales;f__Omnitrophaceae;g__Candidatus_Omnitrophus;s__uncultured_Latescibacteria	0	0	0	0	0	0	0	0	0	0	0	0.000225887	0	0	0	0	0	0	0	0
d__Bacteria;p__Methylomirabilota;c__Methylomirabilia;o__Methylomirabilales;f__Methylomirabilaceae;g__wb1-A12;__	0	0	0	0	0	0	0	0	0	0	0	0.000225887	0	0	0	0	0	0	0	0
d__Bacteria;p__Proteobacteria;c__Gammaproteobacteria;o__Diplorickettsiales;f__Diplorickettsiaceae;g__uncultured;__	0	0	0	0	0	0	0	0	0	0.000114534	0	0	0	0	0	0	0	0	0	0.000110229
d__Bacteria;p__Proteobacteria;c__Alphaproteobacteria;o__Tistrellales;f__Geminicoccaceae;g__Geminicoccus;__	0	0	0	0	0	0	0	0	0	0	0	0.000112943	0	0	0	0	0	0	0	0.000110229
d__Bacteria;p__Spirochaetota;__;__;__;__;__	0	0	0	0	0	0	0	0	0	0	0.000118259	0	0	0	0	0	0	0.000102638	0	0
d__Bacteria;p__Myxococcota;c__Polyangia;o__mle1-27;f__mle1-27;g__mle1-27;__	0	0	0	0	0	0	0	0	0	0	0.000118259	0	0	0	0	0	0	0.000102638	0	0
d__Bacteria;p__Planctomycetota;c__Planctomycetes;o__Pirellulales;f__Pirellulaceae;g__Pir4_lineage;s__metagenome	0	0	0	0	0	0	0	0	0	0	0	0	0.000118259	0	0	0	0	0.000102638	0	0
d__Archaea;p__Thermoplasmatota;c__Thermoplasmata;o__Marine_Benthic_Group_D_and_DHVEG-1;f__Marine_Benthic_Group_D_and_DHVEG-1;g__Marine_Benthic_Group_D_and_DHVEG-1;s__uncultured_archaeon	0	0	0	0	0	0	0	0	0	0	0	0	0	0	0	0	0	0	0	0.000220459
d__Bacteria;p__Proteobacteria;c__Alphaproteobacteria;o__Rickettsiales;f__SM2D12;g__SM2D12;s__unidentified_marine	0	0	0	0	0	0	0	0	0	0	0	0	0	0	0	0	0	0	0	0.000220459
d__Bacteria;p__Bacteroidota;c__Bacteroidia;o__Cytophagales;f__Amoebophilaceae;g__uncultured;s__uncultured_Flexibacteraceae	0	0	0	0	0	0	0	0	0	0	0	0	0	0	0	0	0	0	0	0.000220459
d__Bacteria;p__Desulfobacterota;c__Desulfobulbia;o__Desulfobulbales;f__Desulfocapsaceae;__;__	0	0	0	0	0	0	0	0	0	0.000114534	0	0	0	0.00010142	0	0	0	0	0	0
d__Bacteria;p__Bacteroidota;c__Bacteroidia;o__Sphingobacteriales;f__Sphingobacteriaceae;g__Sphingobacterium;s__Sphingobacterium_gobiense	0	0	0	0	0	0	0	0	0	0	0	0.000112943	0	0	0	0	0	0.000102638	0	0
d__Bacteria;p__Actinobacteriota;c__Thermoleophilia;o__Solirubrobacterales;f__Solirubrobacteraceae;g__Solirubrobacter;__	0	0	0	0	0	0	0	0	0	0	0	0.000112943	0	0.00010142	0	0	0	0	0	0
d__Bacteria;p__Proteobacteria;c__Alphaproteobacteria;o__Rhizobiales;f__Rhodomicrobiaceae;g__Rhodomicrobium;__	0	0	0	0	0	0	0	0	0	0	0	0	0	0.00010142	0	0	0	0	0	0.000110229
d__Bacteria;p__Actinobacteriota;c__Thermoleophilia;__;__;__;__	0	0	0	0	0	0	0	0	0	0	0	0	0	0	0	0	0	0.000205276	0	0
d__Bacteria;p__RCP2-54;c__RCP2-54;o__RCP2-54;f__RCP2-54;g__RCP2-54;s__hydrothermal_vent	0	0	0	0	0	0	0	0	0	0	0	0	0	0.00010142	0	0	0	0.000102638	0	0
d__Bacteria;p__Proteobacteria;c__Gammaproteobacteria;o__Chromatiales;f__Sedimenticolaceae;g__Sedimenticola;s__endosymbiont_of	0	0	0	0	0	0	0	0.000202265	0	0	0	0	0	0	0	0	0	0	0	0
d__Bacteria;p__Acidobacteriota;c__Subgroup_22;o__Subgroup_22;f__Subgroup_22;g__Subgroup_22;s__Acidobacteria_bacterium	0	0	0	0	0	0	0	0.000202265	0	0	0	0	0	0	0	0	0	0	0	0
d__Bacteria;p__Myxococcota;c__Myxococcia;o__Myxococcales;f__Myxococcaceae;g__P3OB-42;s__uncultured_myxobacterium	0	0	0	0	0	0	0	0.000202265	0	0	0	0	0	0	0	0	0	0	0	0
d__Bacteria;p__Myxococcota;c__Myxococcia;o__Myxococcales;f__Myxococcaceae;g__P3OB-42;s__uncultured_marine	0	0	0	0	0	0	0	0.000202265	0	0	0	0	0	0	0	0	0	0	0	0
d__Bacteria;p__Proteobacteria;c__Alphaproteobacteria;o__Rhizobiales;f__Beijerinckiaceae;g__Methylobacterium-Methylorubrum;s__Methylobacterium_variabile	0	0	0	0	0	0	0	0.000202265	0	0	0	0	0	0	0	0	0	0	0	0
d__Bacteria;p__Patescibacteria;c__Gracilibacteria;o__JGI_0000069-P22;f__JGI_0000069-P22;g__JGI_0000069-P22;s__unidentified_proteobacterium	0	0	0	0	0	0	0	0.000202265	0	0	0	0	0	0	0	0	0	0	0	0
d__Bacteria;p__Proteobacteria;c__Alphaproteobacteria;o__Paracaedibacterales;f__Paracaedibacteraceae;g__Candidatus_Finniella;__	0	0	0	0	0	0	0	0.000202265	0	0	0	0	0	0	0	0	0	0	0	0
d__Bacteria;p__Verrucomicrobiota;c__Verrucomicrobiae;o__Verrucomicrobiales;f__DEV007;g__DEV007;s__uncultured_Verrucomicrobiaceae	0	0	0	0	0	0	0	0.000202265	0	0	0	0	0	0	0	0	0	0	0	0
d__Bacteria;p__Proteobacteria;c__Gammaproteobacteria;o__Alteromonadales;f__Shewanellaceae;g__Shewanella;s__Shewanella_hanedai	0	0	0	0	0	0	0	0.000202265	0	0	0	0	0	0	0	0	0	0	0	0
d__Bacteria;p__Proteobacteria;c__Gammaproteobacteria;o__Burkholderiales;f__TRA3-20;g__TRA3-20;__	0	0	0	0	0	0	0	0.000202265	0	0	0	0	0	0	0	0	0	0	0	0
d__Bacteria;p__Bacteroidota;c__Bacteroidia;o__Bacteroidales;f__Marinifilaceae;g__Marinifilum;s__uncultured_Bacteroidetes	0	0	0	0	0	0	0	0.000202265	0	0	0	0	0	0	0	0	0	0	0	0
d__Bacteria;p__Patescibacteria;c__Saccharimonadia;o__Saccharimonadales;f__Saccharimonadaceae;__;__	0	0	0	0	0	0	0	0.000202265	0	0	0	0	0	0	0	0	0	0	0	0
d__Archaea;p__Nanoarchaeota;c__Nanoarchaeia;o__Woesearchaeales;f__Woesearchaeales;g__Woesearchaeales;s__uncultured_crenarchaeote	0	0	0	0	0	0	0	0.000202265	0	0	0	0	0	0	0	0	0	0	0	0
d__Bacteria;p__Proteobacteria;c__Gammaproteobacteria;o__Burkholderiales;f__Neisseriaceae;g__Neisseria;__	0	0	0	0	0	0	0	0.000202265	0	0	0	0	0	0	0	0	0	0	0	0
d__Bacteria;p__Proteobacteria;c__Gammaproteobacteria;o__Xanthomonadales;f__Rhodanobacteraceae;g__Ahniella;s__Ahniella_affigens	0	0	0	0	0	0	0	0.000202265	0	0	0	0	0	0	0	0	0	0	0	0
d__Bacteria;p__Myxococcota;c__Polyangia;o__Blfdi19;f__Blfdi19;g__Blfdi19;s__uncultured_bacterium	0	0	0	0	0	0	0.000202265	0	0	0	0	0	0	0	0	0	0	0	0	0
d__Bacteria;p__Proteobacteria;c__Alphaproteobacteria;o__Elsterales;f__uncultured;g__uncultured;__	0	0	0	0	0	0	0.000202265	0	0	0	0	0	0	0	0	0	0	0	0	0
d__Bacteria;p__Abditibacteriota;c__Abditibacteria;o__Abditibacteriales;f__Abditibacteriaceae;g__Abditibacterium;__	0	0	0	0	0	0	0.000202265	0	0	0	0	0	0	0	0	0	0	0	0	0
d__Bacteria;p__Proteobacteria;c__Gammaproteobacteria;o__eub62A3;f__eub62A3;g__eub62A3;s__uncultured_bacterium	0	0	0	0	0	0	0.000202265	0	0	0	0	0	0	0	0	0	0	0	0	0
d__Bacteria;p__Bacteroidota;c__Bacteroidia;o__Bacteroidales;f__Marinifilaceae;g__Odoribacter;s__uncultured_bacterium	0	0	0	0	0	0	0.000202265	0	0	0	0	0	0	0	0	0	0	0	0	0
d__Bacteria;p__Planctomycetota;c__Phycisphaerae;o__Phycisphaerales;f__Phycisphaeraceae;g__CL500-3;s__uncultured_bacterium	0	0	0	0	0	0	0.000202265	0	0	0	0	0	0	0	0	0	0	0	0	0
d__Bacteria;p__Bacteroidota;c__Bacteroidia;o__Cytophagales;f__Spirosomaceae;g__Fibrisoma;s__Cenchrus_americanus	0	0	0	0	0	0	0.000202265	0	0	0	0	0	0	0	0	0	0	0	0	0
d__Bacteria;p__Acidobacteriota;c__Subgroup_26;o__Subgroup_26;f__Subgroup_26;g__Subgroup_26;s__uncultured_bacterium	0	0	0	0	0	0	0.000202265	0	0	0	0	0	0	0	0	0	0	0	0	0
d__Bacteria;p__Proteobacteria;c__Alphaproteobacteria;o__Rickettsiales;f__Mitochondria;g__Mitochondria;s__Botryosphaeria_dothidea	0	0	0	0	0	0	0.000202265	0	0	0	0	0	0	0	0	0	0	0	0	0
d__Bacteria;p__Marinimicrobia_(SAR406_clade);c__Marinimicrobia_(SAR406_clade);o__Marinimicrobia_(SAR406_clade);f__Marinimicrobia_(SAR406_clade);g__Marinimicrobia_(SAR406_clade);s__uncultured_deep-sea	0	0	0	0	0	0	0.000202265	0	0	0	0	0	0	0	0	0	0	0	0	0
d__Bacteria;p__Proteobacteria;c__Gammaproteobacteria;o__Enterobacterales;f__Morganellaceae;g__Morganella;__	0	0	0	0	0	0	0.000202265	0	0	0	0	0	0	0	0	0	0	0	0	0
d__Bacteria;p__Cyanobacteria;c__Cyanobacteriia;o__Chloroplast;f__Chloroplast;g__Chloroplast;s__Poterioochromonas_sp.	0	0	0	0	0	0	0.000202265	0	0	0	0	0	0	0	0	0	0	0	0	0
d__Archaea;p__Nanoarchaeota;c__Nanoarchaeia;o__Woesearchaeales;f__SCGC_AAA011-D5;g__SCGC_AAA011-D5;s__Candidatus_Staskawiczbacteria	0	0	0	0	0	0	0	0	0	0	0	0	0.000118259	0	0	0	8.2905e-05	0	0	0
d__Bacteria;p__Nitrospirota;c__Nitrospiria;o__Nitrospirales;f__Nitrospiraceae;g__Nitrospira;s__hydrothermal_vent	0	0	0	0	0	0	0	0	0	0.000114534	0	0	0	0	0	0	8.2905e-05	0	0	0
d__Archaea;p__Crenarchaeota;c__Nitrososphaeria;o__Nitrosopumilales;f__Nitrosopumilaceae;g__Candidatus_Nitrosotenuis;__	0	0	0	0	0	0	0	0	0	0	0	0.000112943	0	0	0	0	8.2905e-05	0	0	0
d__Bacteria;p__Aerophobota;c__Aerophobia;o__Aerophobales;f__Aerophobales;g__Aerophobales;__	0	0	0	0	0	0.000193986	0	0	0	0	0	0	0	0	0	0	0	0	0	0
d__Bacteria;p__Planctomycetota;c__Phycisphaerae;o__MSBL9;f__SG8-4;g__SG8-4;s__uncultured_deep-sea	0	0	0	0	0	0.000193986	0	0	0	0	0	0	0	0	0	0	0	0	0	0
d__Bacteria;p__Acidobacteriota;c__Blastocatellia;o__Pyrinomonadales;f__Pyrinomonadaceae;g__RB41;__	0	0	0	0	0	0.000193986	0	0	0	0	0	0	0	0	0	0	0	0	0	0
d__Bacteria;p__Proteobacteria;c__Gammaproteobacteria;o__Cellvibrionales;f__Cellvibrionaceae;g__Marinagarivorans;__	0	0	0	0	0	0.000193986	0	0	0	0	0	0	0	0	0	0	0	0	0	0
d__Bacteria;p__Verrucomicrobiota;c__Chlamydiae;o__Chlamydiales;f__Simkaniaceae;g__uncultured;s__uncultured_Chlamydia	0	0	0	0	0	0.000193986	0	0	0	0	0	0	0	0	0	0	0	0	0	0
d__Bacteria;p__Bacteroidota;c__Bacteroidia;o__Cytophagales;f__Cyclobacteriaceae;g__Reichenbachiella;s__Bacteroidetes_bacterium	0	0	0	0	0	0.000193986	0	0	0	0	0	0	0	0	0	0	0	0	0	0
d__Bacteria;p__Verrucomicrobiota;c__Verrucomicrobiae;o__Pedosphaerales;f__Pedosphaeraceae;g__uncultured;__	0	0	0	0	0	0.000193986	0	0	0	0	0	0	0	0	0	0	0	0	0	0
d__Bacteria;p__Bacteroidota;c__Bacteroidia;o__Bacteroidales;f__Prevotellaceae;g__Prevotella;s__Prevotella_nanceiensis	0	0	0	0	0	0.000193986	0	0	0	0	0	0	0	0	0	0	0	0	0	0
d__Archaea;p__Halobacterota;c__ANME-1;o__ANME-1b;f__ANME-1b;g__ANME-1b;__	0	0	0	0	0	0.000193986	0	0	0	0	0	0	0	0	0	0	0	0	0	0
d__Archaea;p__Hydrothermarchaeota;c__Hydrothermarchaeia;o__Hydrothermarchaeales;f__Hydrothermarchaeales;g__Hydrothermarchaeales;s__uncultured_archaeon	0	0	0	0	0	0.000193986	0	0	0	0	0	0	0	0	0	0	0	0	0	0
d__Archaea;p__Crenarchaeota;c__Nitrososphaeria;o__Marine_Benthic_Group_A;f__Marine_Benthic_Group_A;g__Marine_Benthic_Group_A;s__uncultured_marine	0	0	0	0	0	0.000193986	0	0	0	0	0	0	0	0	0	0	0	0	0	0
d__Bacteria;p__Dadabacteria;c__Dadabacteriia;o__Dadabacteriales;f__Dadabacteriales;g__Dadabacteriales;s__uncultured_marine	0	0	0	0	0	0.000193986	0	0	0	0	0	0	0	0	0	0	0	0	0	0
d__Bacteria;p__Acidobacteriota;c__Subgroup_26;o__Subgroup_26;f__Subgroup_26;g__Subgroup_26;s__uncultured_Acidobacteriaceae	0	0	0	0	0	0.000193986	0	0	0	0	0	0	0	0	0	0	0	0	0	0
d__Bacteria;p__Proteobacteria;c__Alphaproteobacteria;o__Rhizobiales;f__Methyloligellaceae;__;__	0	0	0	0	0	0.000193986	0	0	0	0	0	0	0	0	0	0	0	0	0	0
d__Bacteria;p__Cyanobacteria;c__Vampirivibrionia;o__Obscuribacterales;f__Obscuribacteraceae;g__Obscuribacteraceae;__	0	0	0	0	0	0.000193986	0	0	0	0	0	0	0	0	0	0	0	0	0	0
d__Bacteria;p__Verrucomicrobiota;c__Chlamydiae;o__Chlamydiales;f__Chlamydiaceae;g__uncultured;s__uncultured_organism	0	0	0	0	0	0.000193986	0	0	0	0	0	0	0	0	0	0	0	0	0	0
d__Bacteria;p__Proteobacteria;c__Gammaproteobacteria;o__Chromatiales;f__Sedimenticolaceae;g__Sedimenticola;__	0	0	0	0	0	0.000193986	0	0	0	0	0	0	0	0	0	0	0	0	0	0
d__Bacteria;p__Bacteroidota;c__Bacteroidia;o__Flavobacteriales;f__Flavobacteriaceae;g__Polaribacter;s__uncultured_Flavobacteriia	0	0	0	0	0	0.000193986	0	0	0	0	0	0	0	0	0	0	0	0	0	0
d__Bacteria;p__Myxococcota;c__Polyangia;o__Nannocystales;f__Nannocystaceae;g__uncultured;s__uncultured_Enhygromyxa	0	0	0	0	0	0.000193986	0	0	0	0	0	0	0	0	0	0	0	0	0	0
d__Bacteria;p__Verrucomicrobiota;c__Omnitrophia;o__Omnitrophales;f__Omnitrophaceae;g__Candidatus_Omnitrophus;s__uncultured_microorganism	0	0	0	0	0	0.000193986	0	0	0	0	0	0	0	0	0	0	0	0	0	0
d__Bacteria;p__Myxococcota;c__Polyangia;o__Blfdi19;f__Blfdi19;g__Blfdi19;__	0	0	0	0	0	0.000193986	0	0	0	0	0	0	0	0	0	0	0	0	0	0
d__Bacteria;p__Acidobacteriota;c__Subgroup_22;o__Subgroup_22;f__Subgroup_22;g__Subgroup_22;s__uncultured_Acidobacteriaceae	0	0	0	0	0	0	0	0	0	0	0	0	0	0	0	0	8.2905e-05	0	0	0.000110229
d__Bacteria;p__Verrucomicrobiota;c__Omnitrophia;o__Omnitrophales;f__Omnitrophales;g__Omnitrophales;__	0	0	0	0	0	0	0	0	0	0	0	0	0	0	0	0	8.2905e-05	0	0	0.000110229
d__Archaea;p__Aenigmarchaeota;c__Deep_Sea_Euryarchaeotic_Group(DSEG);o__Deep_Sea_Euryarchaeotic_Group(DSEG);f__Deep_Sea_Euryarchaeotic_Group(DSEG);g__Deep_Sea_Euryarchaeotic_Group(DSEG);s__uncultured_archaeon	0	0	0	0	0	0	0	0	0	0	0	0	0	0	0	0	8.2905e-05	0.000102638	0	0
d__Bacteria;p__Deinococcota;c__Deinococci;o__Deinococcales;f__Trueperaceae;g__Truepera;__	0	0	0	0	0	0	0	0	0	0	0	0	0	0	0	0	8.2905e-05	0.000102638	0	0
d__Bacteria;p__Proteobacteria;c__Gammaproteobacteria;o__Burkholderiales;f__Methylophilaceae;g__OM43_clade;__	0	0	0	0	0	0	0	0	0	0	0	0	0	0.00010142	0	0	8.2905e-05	0	0	0
d__Bacteria;p__Proteobacteria;c__Gammaproteobacteria;o__Acidithiobacillales;f__Acidithiobacillaceae;g__KCM-B-112;s__uncultured_Chromatiales	0	0	0	0	0	0	0	0	0	0	0	0	0	0	0	0	0.00016581	0	0	0
d__Bacteria;p__Planctomycetota;c__Phycisphaerae;o__CCM11a;f__CCM11a;g__CCM11a;s__uncultured_Planctomycetales	0	0	0	0	0	0	0	0	0	0	0	0	0	0	0	0	0.00016581	0	0	0
d__Bacteria;p__Acidobacteriota;c__Blastocatellia;o__Blastocatellales;f__Blastocatellaceae;g__Blastocatella;s__uncultured_marine	0	0	0	0	0	0	0	0	0	0	0	0	0	0	0.000165098	0	0	0	0	0
d__Bacteria;p__Actinobacteriota;c__Acidimicrobiia;o__Actinomarinales;f__uncultured;g__uncultured;s__uncultured_Iamia	0	0	0	0	0	0	0	0	0	0	0	0	0	0	0.000165098	0	0	0	0	0
d__Bacteria;p__Proteobacteria;c__Alphaproteobacteria;o__Kiloniellales;f__Kiloniellaceae;g__Pelagibius;s__uncultured_bacterium	0	0	0	0	0	0	0	0	0	0	0	0	0	0	0.000165098	0	0	0	0	0
d__Bacteria;p__Proteobacteria;c__Gammaproteobacteria;o__Oceanospirillales;f__Nitrincolaceae;g__Profundimonas;__	0	0	0	0	0	0	0	0	0	0	0	0	0	0	0.000165098	0	0	0	0	0
d__Bacteria;p__Proteobacteria;c__Alphaproteobacteria;o__Puniceispirillales;f__EF100-94H03;g__EF100-94H03;s__uncultured_Parvibaculum	0	0	0	0	0	0	0	0	0	0	0	0	0	0	0.000165098	0	0	0	0	0
d__Bacteria;p__Proteobacteria;c__Alphaproteobacteria;o__Kiloniellales;f__Kiloniellaceae;g__uncultured;s__uncultured_organism	0	0	0	0	0	0	0	0	0	0	0	0	0	0	0.000165098	0	0	0	0	0
d__Bacteria;p__Acidobacteriota;c__AT-s3-28;o__AT-s3-28;f__AT-s3-28;g__AT-s3-28;s__uncultured_bacterium	0	0	0	0	0	0	0	0	0	0	0	0	0	0	0.000165098	0	0	0	0	0
d__Bacteria;p__Dependentiae;c__Babeliae;o__Babeliales;f__Vermiphilaceae;g__Vermiphilaceae;__	0	0	0	0	0	0	0	0	0	0	0	0	0	0	0.000165098	0	0	0	0	0
d__Bacteria;p__Planctomycetota;c__Phycisphaerae;o__CCM11a;f__CCM11a;g__CCM11a;s__uncultured_bacterium	0	0	0	0	0	0	0	0	0	0	0	0	0	0	0.000165098	0	0	0	0	0
d__Bacteria;p__Patescibacteria;c__Microgenomatia;o__Candidatus_Pacebacteria;f__Candidatus_Pacebacteria;g__Candidatus_Pacebacteria;__	0	0	0	0	0	0	0	0	0	0	0	0	0	0	0.000165098	0	0	0	0	0
d__Bacteria;p__Proteobacteria;c__Alphaproteobacteria;o__Ferrovibrionales;f__Ferrovibrionaceae;g__Ferrovibrio;s__Ferrovibrio_xuzhouensis	0	0	0	0	0	0	0	0	0	0	0	0	0	0	0.000165098	0	0	0	0	0
d__Bacteria;p__Proteobacteria;c__Gammaproteobacteria;o__Salinisphaerales;f__Algiphilaceae;g__Algiphilus;__	0	0	0	0	0	0	0	0	0	0	0	0	0	0	0.000165098	0	0	0	0	0
d__Bacteria;p__Planctomycetota;c__Phycisphaerae;o__CCM11a;f__CCM11a;g__CCM11a;s__bacterium_enrichment	0	0	0	0	0	0	0	0	0	0	0	0	0	0	0.000165098	0	0	0	0	0
d__Bacteria;p__Planctomycetota;c__Planctomycetes;o__Pirellulales;f__Pirellulaceae;g__Rhodopirellula;s__uncultured_Planctomycetaceae	0	0	0	0	0	0	0	0	0	0	0	0	0	0	0.000165098	0	0	0	0	0
d__Bacteria;p__Proteobacteria;c__Alphaproteobacteria;o__Rickettsiales;f__Mitochondria;g__Mitochondria;s__Citrullus_lanatus	0	0	0	0	0	0	0	0	0	0	0	0	0	0	0.000165098	0	0	0	0	0
d__Bacteria;p__Bdellovibrionota;c__Oligoflexia;o__Oligoflexales;f__uncultured;g__uncultured;s__uncultured_proteobacterium	0	0	0	0	0	0	0	0	0	0	0	0	0	0	0.000165098	0	0	0	0	0
d__Bacteria;p__Armatimonadota;__;__;__;__;__	0	0	0	0	0	0	0	0	0	0	0	0	0	0	0.000165098	0	0	0	0	0
d__Bacteria;p__Patescibacteria;c__Parcubacteria;o__Candidatus_Nomurabacteria;f__Candidatus_Nomurabacteria;g__Candidatus_Nomurabacteria;s__uncultured_Parcubacteria	0	0	0	0	0	0	0	0	0	0	0	0	0	0	0.000165098	0	0	0	0	0
d__Bacteria;p__Bacteroidota;c__Bacteroidia;o__Flavobacteriales;f__Cryomorphaceae;g__Luteibaculum;s__uncultured_Bacteroidetes	0	0	0	0	0	0	0	0	0	0	0	0	0	0	0.000165098	0	0	0	0	0
d__Bacteria;p__Actinobacteriota;c__Actinobacteria;o__Bifidobacteriales;f__Bifidobacteriaceae;g__Gardnerella;__	0	0	0	0	0	0	0	0	0	0	0	0	0	0	0.000165098	0	0	0	0	0
d__Bacteria;p__Patescibacteria;c__Gracilibacteria;o__Gracilibacteria;f__Gracilibacteria;g__Gracilibacteria;s__uncultured_deep-sea	0	0	0	0	0	0	0	0	0	0	0	0	0	0	0.000165098	0	0	0	0	0
d__Bacteria;p__Acetothermia;c__Acetothermiia;o__Acetothermiia;f__Acetothermiia;g__Acetothermiia;__	0	0	0	0	0	0	0	0	0	0	0	0	0	0	0.000165098	0	0	0	0	0
d__Bacteria;p__Chloroflexi;c__Anaerolineae;o__SBR1031;__;__;__	0	0	0	0	0	0	0	0	0	0	0	0	0	0	0.000165098	0	0	0	0	0
d__Bacteria;p__Actinobacteriota;c__Acidimicrobiia;o__Actinomarinales;f__uncultured;g__uncultured;s__uncultured_Actinomycetales	0	0	0	0	0	0	0	0	0	0	0	0	0	0	0.000165098	0	0	0	0	0
d__Bacteria;p__Proteobacteria;c__Gammaproteobacteria;o__Salinisphaerales;f__Solimonadaceae;g__Solimonadaceae;s__uncultured_bacterium	0	0	0	0	0	0	0	0	0	0	0	0	0	0	0	0	0	0	0.000154369	0
d__Bacteria;p__Latescibacterota;c__Latescibacterota;o__Latescibacterota;f__Latescibacterota;g__Latescibacterota;s__uncultured_soil	0	0	0	0	0	0	0	0	0	0	0	0	0	0	0	0	0	0	0.000154369	0
d__Bacteria;p__Bacteroidota;c__Bacteroidia;o__Cytophagales;f__Cyclobacteriaceae;g__Marinoscillum;s__bacterium_DG873	0	0	0	0	0	0	0	0	0	0	0	0	0	0	0	0	0	0	0.000154369	0
d__Bacteria;p__Spirochaetota;c__Spirochaetia;o__Spirochaetales;f__Spirochaetaceae;g__Sediminispirochaeta;s__uncultured_Alphaproteobacteria	0	0	0	0	0	0	0	0	0	0	0	0	0	0	0	0	0	0	0.000154369	0
d__Bacteria;p__Proteobacteria;c__Alphaproteobacteria;o__Paracaedibacterales;f__Paracaedibacteraceae;g__uncultured;__	0	0	0	0	0	0	0	0	0	0	0	0	0	0	0	0	0	0	0.000154369	0
d__Bacteria;p__Chloroflexi;c__Anaerolineae;o__SBR1031;f__SBR1031;g__SBR1031;s__metagenome	0	0	0	0	0	0	0	0	0	0	0	0	0	0	0	0	0	0	0.000154369	0
d__Bacteria;p__Bacteroidota;c__Bacteroidia;o__Flavobacteriales;f__Cryomorphaceae;g__NS10_marine_group;__	0	0	0	0	0	0	0	0	0	0	0	0	0	0	0	0	0	0	0.000154369	0
d__Bacteria;p__Bacteroidota;c__Bacteroidia;o__Flavobacteriales;f__Crocinitomicaceae;g__Crocinitomix;s__uncultured_Crocinitomix	0	0	0	0	0	0	0	0	0	0	0	0	0	0	0	0	0	0	0.000154369	0
d__Bacteria;p__Bdellovibrionota;c__Oligoflexia;o__0319-6G20;f__0319-6G20;g__0319-6G20;__	0	0	0	0	0	0	0	0	0	0	0	0	0	0	0	0	0	0	0.000154369	0
d__Bacteria;p__Bacteroidota;c__Bacteroidia;o__Cytophagales;f__Amoebophilaceae;g__uncultured;__	0	0	0	0	0	0	0	0	0	0	0	0	0	0	0	0	0	0	0.000154369	0
d__Bacteria;p__Patescibacteria;c__ABY1;o__Candidatus_Kuenenbacteria;f__Candidatus_Kuenenbacteria;g__Candidatus_Kuenenbacteria;__	0	0	0	0	0	0	0	0	0	0	0	0	0	0	0	0	0	0	0.000154369	0
d__Archaea;p__Halobacterota;c__Halobacteria;o__Halobacterales;__;__;__	0	0	0	0	0	0	0	0	0	0	0	0	0	0	0	0	0	0	0.000154369	0
d__Bacteria;p__Nitrospirota;c__Leptospirillia;o__Leptospirillales;f__Leptospirillaceae;g__Leptospirillum;__	0	0	0	0	0	0	0	0	0	0	0	0	0	0	0	0	0	0	0.000154369	0
d__Bacteria;p__Acidobacteriota;c__AT-s3-28;o__AT-s3-28;f__AT-s3-28;g__AT-s3-28;__	0	0	0	0	0	0	0	0	0	0	0	0	0	0	0	0	0	0	0.000154369	0
d__Bacteria;p__Firmicutes;c__Clostridia;o__Peptostreptococcales-Tissierellales;f__Peptostreptococcaceae;g__Romboutsia;__	0	0	0	0	0	0	0	0	0	0	0	0	0	0	0	0	0	0	0.000154369	0
d__Bacteria;p__Bdellovibrionota;c__Bdellovibrionia;o__Bacteriovoracales;f__Bacteriovoracaceae;g__Peredibacter;s__uncultured_Peredibacter	0	0	0	0	0	0	0	0	0	0	0	0	0	0	0	0	0	0	0.000154369	0
d__Bacteria;p__Fibrobacterota;c__Fibrobacteria;o__Fibrobacterales;__;__;__	0	0	0	0	0	0	0	0	0	0	0	0	0	0	0	0	0	0	0.000154369	0
d__Bacteria;p__Chloroflexi;c__Anaerolineae;o__SBR1031;f__SBR1031;g__SBR1031;__	0	0	0	0	0	0	0	0	0	0	0	0	0	0	0	0	0	0	0.000154369	0
d__Bacteria;p__PAUC34f;c__PAUC34f;o__PAUC34f;f__PAUC34f;g__PAUC34f;s__uncultured_organism	0	0	0	0	0	0	0	0	0	0	0	0	0	0	0	0.000146156	0	0	0	0
d__Bacteria;p__Proteobacteria;c__Gammaproteobacteria;o__MD2904-B13;f__MD2904-B13;g__MD2904-B13;s__uncultured_bacterium	0	0	0	0	0	0	0	0	0	0	0	0	0	0	0	0.000146156	0	0	0	0
d__Bacteria;p__Bdellovibrionota;c__Oligoflexia;o__0319-6G20;f__0319-6G20;g__0319-6G20;s__uncultured_marine	0	0	0	0	0	0	0	0	0	0	0	0	0	0	0	0.000146156	0	0	0	0
d__Bacteria;p__Patescibacteria;c__Parcubacteria;o__Candidatus_Colwellbacteria;f__Candidatus_Colwellbacteria;g__Candidatus_Colwellbacteria;__	0	0	0	0	0	0	0	0	0	0	0	0	0	0	0	0.000146156	0	0	0	0
d__Bacteria;p__Proteobacteria;c__Gammaproteobacteria;o__Tenderiales;f__Tenderiaceae;g__Candidatus_Tenderia;s__uncultured_beta	0	0	0	0	0	0	0	0	0	0	0	0	0	0	0	0.000146156	0	0	0	0
d__Bacteria;p__Planctomycetota;c__BD7-11;o__BD7-11;f__BD7-11;g__BD7-11;s__uncultured_Planctomycetaceae	0	0	0	0	0	0	0	0	0	0	0	0	0	0	0	0.000146156	0	0	0	0
d__Bacteria;p__Bacteroidota;c__Bacteroidia;o__Bacteroidales;f__Prolixibacteraceae;g__Roseimarinus;s__uncultured_Bacteroidetes	0	0	0	0	0	0	0	0	0	0	0	0	0	0	0	0.000146156	0	0	0	0
d__Bacteria;p__NB1-j;c__NB1-j;o__NB1-j;f__NB1-j;g__NB1-j;s__metagenome	0	0	0	0	0	0	0	0	0	0	0	0	0	0	0	0.000146156	0	0	0	0
d__Bacteria;p__Bacteroidota;c__Rhodothermia;o__Rhodothermales;f__Rhodothermaceae;g__uncultured;s__uncultured_deep-sea	0	0	0	0	0	0	0	0	0	0	0	0	0	0	0	0.000146156	0	0	0	0
d__Bacteria;p__Proteobacteria;c__Alphaproteobacteria;o__Rhodospirillales;f__Magnetospiraceae;g__uncultured;s__marine_metagenome	0	0	0	0	0	0	0	0	0	0	0	0	0	0	0	0.000146156	0	0	0	0
d__Bacteria;p__Proteobacteria;c__Gammaproteobacteria;o__Alteromonadales;f__Colwelliaceae;g__Thalassotalea;__	0	0	0	0	0	0	0	0	0	0	0	0	0	0	0	0.000146156	0	0	0	0
d__Bacteria;p__Planctomycetota;c__028H05-P-BN-P5;o__028H05-P-BN-P5;f__028H05-P-BN-P5;g__028H05-P-BN-P5;s__uncultured_bacterium	0	0	0	0	0	0	0	0	0	0	0	0	0	0	0	0.000146156	0	0	0	0
d__Bacteria;p__Proteobacteria;c__Alphaproteobacteria;o__Kiloniellales;f__Kiloniellaceae;g__Pelagibius;__	0	0	0	0	0	0	0	0	0	0	0	0	0	0	0	0.000146156	0	0	0	0
d__Bacteria;p__Latescibacterota;c__Latescibacterota;o__Latescibacterota;f__Latescibacterota;g__Latescibacterota;s__uncultured_proteobacterium	0	0	0	0	0	0	0	0	0	0	0	0	0	0	0	0.000146156	0	0	0	0
d__Bacteria;p__Proteobacteria;c__Gammaproteobacteria;o__Alteromonadales;f__Alteromonadaceae;g__Aestuariibacter;__	0	0	0	0	0	0	0	0	0	0	0	0	0	0	0	0.000146156	0	0	0	0
d__Bacteria;p__PAUC34f;c__PAUC34f;o__PAUC34f;f__PAUC34f;g__PAUC34f;s__marine_metagenome	0	0	0	0	0	0	0	0	0	0	0	0	0	0	0	0.000146156	0	0	0	0
d__Bacteria;p__Actinobacteriota;c__Acidimicrobiia;o__Microtrichales;f__Microtrichaceae;g__uncultured;__	0	0	0	0	0	0	0	0	0	0	0	0	0	0	0	0.000146156	0	0	0	0
d__Bacteria;p__Entotheonellaeota;c__Entotheonellia;o__Entotheonellales;f__Entotheonellaceae;g__Candidatus_Entotheonella;s__uncultured_Candidatus	0	0	0	0	0	0	0	0	0	0	0	0	0	0	0	0.000146156	0	0	0	0
d__Bacteria;p__Cyanobacteria;c__Cyanobacteriia;o__Cyanobacteriales;f__Nostocaceae;g__Richelia_HH01;s__Richelia_intracellularis	0	0	0	0	0	0	0	0	0	0	0	0	0	0	0	0.000146156	0	0	0	0
d__Bacteria;p__Actinobacteriota;c__Actinobacteria;o__Corynebacteriales;f__Corynebacteriaceae;__;__	0	0	0	0	0	0	0	0	0	0	0	0	0	0	0	0.000146156	0	0	0	0
d__Bacteria;p__Acidobacteriota;c__Vicinamibacteria;o__Vicinamibacterales;f__Vicinamibacteraceae;g__Luteitalea;__	0	0	0	0	0	0	0	0	0	0	0	0	0	0	0	0.000146156	0	0	0	0
d__Bacteria;p__Bacteroidota;c__Bacteroidia;o__Flavobacteriales;f__Weeksellaceae;g__Cloacibacterium;s__Cloacibacterium_normanense	0	0	0	0	0	0	0	0	0	0	0	0	0	0	0	0.000146156	0	0	0	0
d__Bacteria;p__Planctomycetota;c__Planctomycetes;o__Planctomycetales;f__Schlesneriaceae;g__Planctopirus;s__metagenome	0	0	0	0	0	0	0	0	0	0	0	0	0	0	0	0.000146156	0	0	0	0
d__Bacteria;p__Proteobacteria;c__Gammaproteobacteria;o__Vibrionales;f__Vibrionaceae;g__Photobacterium;s__Photobacterium_damselae	0	0	0	0	0	0	0	0	0	0	0	0	0	0	0	0.000146156	0	0	0	0
d__Bacteria;p__Planctomycetota;c__Phycisphaerae;o__Tepidisphaerales;f__Tepidisphaeraceae;g__Tepidisphaeraceae;s__uncultured_bacterium	0	0	0	0	0	0	0	0	0	0	0	0	0	0	0	0.000146156	0	0	0	0
d__Bacteria;p__Proteobacteria;c__Alphaproteobacteria;o__Caedibacterales;f__Caedibacteraceae;g__Candidatus_Nucleicultrix;s__uncultured_bacterium	0	0	0	0	0	0	0	0	0.000129534	0	0	0	0	0	0	0	0	0	0	0
d__Bacteria;p__Proteobacteria;c__Alphaproteobacteria;o__Kordiimonadales;__;__;__	0	0	0	0	0	0	0	0	0.000129534	0	0	0	0	0	0	0	0	0	0	0
d__Bacteria;p__PAUC34f;c__PAUC34f;o__PAUC34f;f__PAUC34f;g__PAUC34f;s__hydrothermal_vent	0	0	0	0	0	0	0	0	0.000129534	0	0	0	0	0	0	0	0	0	0	0
d__Bacteria;p__Firmicutes;c__Clostridia;o__Peptostreptococcales-Tissierellales;f__Anaerovoracaceae;g__Mogibacterium;__	0	0	0	0	0	0	0	0	0.000129534	0	0	0	0	0	0	0	0	0	0	0
d__Bacteria;p__Bacteroidota;c__Bacteroidia;o__Cytophagales;f__Spirosomaceae;g__Rhabdobacter;s__Telluribacter_humicola	0	0	0	0	0	0	0	0	0.000129534	0	0	0	0	0	0	0	0	0	0	0
d__Bacteria;p__Cyanobacteria;c__Vampirivibrionia;o__Obscuribacterales;f__Obscuribacteraceae;g__Candidatus_Obscuribacter;s__Candidatus_Obscuribacter	0	0	0	0	0	0	0	0	0.000129534	0	0	0	0	0	0	0	0	0	0	0
d__Eukaryota;p__Ascomycota;c__Sordariomycetes;o__Glomerellales;f__Glomerellaceae;g__Colletotrichum;s__Colletotrichum_lindemuthianum	0	0	0	0	0	0	0	0	0.000129534	0	0	0	0	0	0	0	0	0	0	0
d__Bacteria;p__Proteobacteria;c__Alphaproteobacteria;o__Rickettsiales;f__Mitochondria;g__Mitochondria;s__Acremonium_fuci	0	0	0	0	0	0	0	0	0.000129534	0	0	0	0	0	0	0	0	0	0	0
d__Bacteria;p__Bacteroidota;c__Ignavibacteria;o__Ignavibacteriales;__;__;__	0	0	0	0	0	0	0	0	0.000129534	0	0	0	0	0	0	0	0	0	0	0
d__Bacteria;p__Planctomycetota;c__Phycisphaerae;o__Phycisphaerales;f__Phycisphaeraceae;g__SM1A02;s__uncultured_organism	0	0	0	0	0	0	0	0	0.000129534	0	0	0	0	0	0	0	0	0	0	0
d__Archaea;p__Crenarchaeota;c__Nitrososphaeria;o__Nitrosopumilales;f__Nitrosopumilaceae;g__Candidatus_Nitrosopelagicus;s__marine_metagenome	0	0	0	0	0	0	0	0	0.000129534	0	0	0	0	0	0	0	0	0	0	0
d__Bacteria;p__Proteobacteria;c__Gammaproteobacteria;o__Gammaproteobacteria_Incertae_Sedis;f__Unknown_Family;g__uncultured;s__unidentified_marine	0	0	0	0	0	0	0	0	0.000129534	0	0	0	0	0	0	0	0	0	0	0
d__Bacteria;p__Proteobacteria;c__Alphaproteobacteria;o__Caedibacterales;f__Caedibacteraceae;g__Candidatus_Nucleicultrix;__	0	0	0	0	0	0	0	0	0.000129534	0	0	0	0	0	0	0	0	0	0	0
d__Bacteria;p__Bacteroidota;c__Bacteroidia;o__Cytophagales;f__Cyclobacteriaceae;g__Ekhidna;s__uncultured_Flexibacter	0	0	0	0	0	0	0	0	0	0	0.000118259	0	0	0	0	0	0	0	0	0
d__Bacteria;p__Proteobacteria;c__Gammaproteobacteria;o__Oceanospirillales;f__Nitrincolaceae;g__Marinobacterium;s__Marinobacterium_stanieri	0	0	0	0	0	0	0	0	0	0	0.000118259	0	0	0	0	0	0	0	0	0
d__Bacteria;p__Acidobacteriota;c__Acidobacteriae;o__PAUC26f;f__PAUC26f;g__PAUC26f;s__uncultured_microorganism	0	0	0	0	0	0	0	0	0	0	0.000118259	0	0	0	0	0	0	0	0	0
d__Bacteria;p__Firmicutes;c__Bacilli;o__Staphylococcales;f__Gemellaceae;g__Gemella;__	0	0	0	0	0	0	0	0	0	0	0.000118259	0	0	0	0	0	0	0	0	0
d__Bacteria;p__Firmicutes;c__Bacilli;o__Entomoplasmatales;f__Entomoplasmatales_Incertae_Sedis;g__Candidatus_Hepatoplasma;__	0	0	0	0	0	0	0	0	0	0	0.000118259	0	0	0	0	0	0	0	0	0
d__Bacteria;p__Proteobacteria;c__Alphaproteobacteria;o__Azospirillales;f__Inquilinaceae;g__Inquilinus;__	0	0	0	0	0	0	0	0	0	0	0.000118259	0	0	0	0	0	0	0	0	0
d__Bacteria;p__Cyanobacteria;c__Vampirivibrionia;o__Obscuribacterales;f__Obscuribacteraceae;g__Obscuribacteraceae;s__uncultured_marine	0	0	0	0	0	0	0	0	0	0	0.000118259	0	0	0	0	0	0	0	0	0
d__Bacteria;p__SAR324_clade(Marine_group_B);c__SAR324_clade(Marine_group_B);o__SAR324_clade(Marine_group_B);f__SAR324_clade(Marine_group_B);g__SAR324_clade(Marine_group_B);s__bacterium_associated	0	0	0	0	0	0	0	0	0	0	0.000118259	0	0	0	0	0	0	0	0	0
d__Bacteria;p__Cyanobacteria;c__Cyanobacteriia;o__Cyanobacteriales;f__Phormidiaceae;g__Trichodesmium_IMS101;s__Trichodesmium_tenue	0	0	0	0	0	0	0	0	0	0	0.000118259	0	0	0	0	0	0	0	0	0
d__Bacteria;p__Verrucomicrobiota;c__Verrucomicrobiae;o__Chthoniobacterales;f__Terrimicrobiaceae;g__Terrimicrobium;__	0	0	0	0	0	0	0	0	0	0	0.000118259	0	0	0	0	0	0	0	0	0
d__Bacteria;p__Cyanobacteria;c__Cyanobacteriia;o__Cyanobacteriales;f__Chroococcidiopsaceae;g__uncultured;s__uncultured_cyanobacterium	0	0	0	0	0	0	0	0	0	0	0.000118259	0	0	0	0	0	0	0	0	0
d__Bacteria;p__Proteobacteria;c__Alphaproteobacteria;o__Rickettsiales;f__Candidatus_Hepatincola;g__Candidatus_Hepatincola;s__Candidatus_Hepatincola	0	0	0	0	0	0	0	0	0	0	0.000118259	0	0	0	0	0	0	0	0	0
d__Bacteria;p__Actinobacteriota;c__Actinobacteria;o__Corynebacteriales;f__Nocardiaceae;__;__	0	0	0	0	0	0	0	0	0	0	0.000118259	0	0	0	0	0	0	0	0	0
d__Archaea;p__Halobacterota;c__Halobacteria;o__Halobacterales;f__Halococcaceae;g__Halococcus;s__Halococcus_thailandensis	0	0	0	0	0	0	0	0	0	0	0.000118259	0	0	0	0	0	0	0	0	0
d__Bacteria;p__Planctomycetota;c__028H05-P-BN-P5;o__028H05-P-BN-P5;f__028H05-P-BN-P5;g__028H05-P-BN-P5;s__uncultured_planctomycete	0	0	0	0	0	0	0	0	0	0	0.000118259	0	0	0	0	0	0	0	0	0
d__Bacteria;p__Firmicutes;c__Bacilli;o__Lactobacillales;f__Lactobacillaceae;g__Lactobacillus;s__Lactobacillus_aviarius	0	0	0	0	0	0	0	0	0	0	0.000118259	0	0	0	0	0	0	0	0	0
d__Bacteria;p__Fusobacteriota;c__Fusobacteriia;o__Fusobacteriales;f__Fusobacteriaceae;g__Fusobacterium;__	0	0	0	0	0	0	0	0	0	0	0	0	0.000118259	0	0	0	0	0	0	0
d__Bacteria;p__Bacteroidota;c__Bacteroidia;o__Bacteroidales;f__Prevotellaceae;g__Alloprevotella;__	0	0	0	0	0	0	0	0	0	0	0	0	0.000118259	0	0	0	0	0	0	0
d__Bacteria;p__Proteobacteria;c__Alphaproteobacteria;o__Caulobacterales;f__Parvularculaceae;g__Marinicaulis;s__uncultured_Rhizobiales	0	0	0	0	0	0	0	0	0	0	0	0	0.000118259	0	0	0	0	0	0	0
d__Bacteria;p__Verrucomicrobiota;c__Lentisphaeria;o__P.palmC41;f__P.palmC41;g__P.palmC41;__	0	0	0	0	0	0	0	0	0	0	0	0	0.000118259	0	0	0	0	0	0	0
d__Archaea;p__Hydrothermarchaeota;c__Hydrothermarchaeia;o__Hydrothermarchaeales;f__Hydrothermarchaeales;g__Hydrothermarchaeales;s__uncultured_marine	0	0	0	0	0	0	0	0	0	0	0	0	0.000118259	0	0	0	0	0	0	0
d__Bacteria;p__Proteobacteria;c__Gammaproteobacteria;o__MBAE14;f__MBAE14;g__MBAE14;__	0	0	0	0	0	0	0	0	0	0	0	0	0.000118259	0	0	0	0	0	0	0
d__Bacteria;p__Proteobacteria;c__Gammaproteobacteria;o__Steroidobacterales;__;__;__	0	0	0	0	0	0	0	0	0	0	0	0	0.000118259	0	0	0	0	0	0	0
d__Bacteria;p__Acidobacteriota;c__Acidobacteriae;o__Subgroup_2;f__Subgroup_2;g__Subgroup_2;__	0	0	0	0	0	0	0	0	0	0	0	0	0.000118259	0	0	0	0	0	0	0
d__Bacteria;p__Proteobacteria;c__Alphaproteobacteria;o__Rhodospirillales;f__Rhodospirillaceae;g__Candidatus_Riegeria;s__uncultured_bacterium	0	0	0	0	0	0	0	0	0	0	0	0	0.000118259	0	0	0	0	0	0	0
d__Bacteria;p__Proteobacteria;c__Alphaproteobacteria;o__Sneathiellales;f__Sneathiellaceae;g__Oceanibacterium;s__Oceanibacterium_hippocampi	0	0	0	0	0	0	0	0	0	0	0	0	0.000118259	0	0	0	0	0	0	0
d__Bacteria;p__Patescibacteria;c__Gracilibacteria;o__Candidatus_Peregrinibacteria;f__Candidatus_Peregrinibacteria;g__Candidatus_Peregrinibacteria;__	0	0	0	0	0	0	0	0	0	0	0	0	0.000118259	0	0	0	0	0	0	0
d__Bacteria;p__Proteobacteria;c__Gammaproteobacteria;o__Alteromonadales;f__Alteromonadaceae;g__Rheinheimera;s__Pararheinheimera_chironomi	0	0	0	0	0	0	0	0	0	0	0	0	0.000118259	0	0	0	0	0	0	0
d__Bacteria;p__Proteobacteria;c__Gammaproteobacteria;o__Oceanospirillales;f__Endozoicomonadaceae;g__Endozoicomonas;__	0	0	0	0	0	0	0	0	0	0	0	0	0.000118259	0	0	0	0	0	0	0
d__Bacteria;p__PAUC34f;c__PAUC34f;o__PAUC34f;f__PAUC34f;g__PAUC34f;s__uncultured_marine	0	0	0	0	0	0	0	0	0	0	0	0	0.000118259	0	0	0	0	0	0	0
d__Bacteria;p__Proteobacteria;c__Gammaproteobacteria;o__Pasteurellales;f__Pasteurellaceae;__;__	0	0	0	0	0	0	0	0	0	0	0	0	0.000118259	0	0	0	0	0	0	0
d__Bacteria;p__Firmicutes;c__Bacilli;o__Erysipelotrichales;f__Erysipelotrichaceae;g__Erysipelothrix;__	0	0	0	0	0	0	0	0	0	0	0	0	0.000118259	0	0	0	0	0	0	0
d__Bacteria;p__Verrucomicrobiota;c__Omnitrophia;o__Omnitrophales;f__Omnitrophales;g__Omnitrophales;s__Omnitrophica_WOR_2	0	0	0	0	0	0	0	0	0	0	0	0	0.000118259	0	0	0	0	0	0	0
d__Bacteria;p__Armatimonadota;c__Fimbriimonadia;o__Fimbriimonadales;f__Fimbriimonadaceae;g__Fimbriimonadaceae;s__uncultured_bacterium	0	0	0	0	0	0	0	0	0	0	0	0	0.000118259	0	0	0	0	0	0	0
d__Bacteria;p__Margulisbacteria;c__Margulisbacteria;o__Margulisbacteria;f__Margulisbacteria;g__Margulisbacteria;s__uncultured_marine	0	0	0	0	0	0	0	0	0	0	0	0	0.000118259	0	0	0	0	0	0	0
d__Bacteria;p__Bacteroidota;c__Bacteroidia;o__Bacteroidales;f__Porphyromonadaceae;g__Porphyromonas;__	0	0	0	0	0	0	0	0	0	0	0	0	0.000118259	0	0	0	0	0	0	0
d__Bacteria;p__Actinobacteriota;c__Actinobacteria;o__Corynebacteriales;__;__;__	0	0	0	0	0	0	0	0	0	0	0	0	0.000118259	0	0	0	0	0	0	0
d__Bacteria;p__Firmicutes;c__Clostridia;o__Clostridia;f__Gracilibacteraceae;__;__	0	0	0	0	0	0	0	0	0	0	0	0	0.000118259	0	0	0	0	0	0	0
d__Bacteria;p__Verrucomicrobiota;c__Omnitrophia;o__Omnitrophales;f__Omnitrophaceae;g__Candidatus_Omnitrophus;s__uncultured_planctomycete	0	0	0	0	0	0	0	0	0	0	0	0	0.000118259	0	0	0	0	0	0	0
d__Archaea;p__Nanoarchaeota;c__Nanoarchaeia;o__Woesearchaeales;f__GW2011;g__AR20;s__marine_metagenome	0	0	0	0	0	0	0	0	0	0	0	0	0.000118259	0	0	0	0	0	0	0
d__Bacteria;p__Proteobacteria;c__Alphaproteobacteria;o__Rhizobiales;f__Beijerinckiaceae;g__uncultured;s__Salinarimonas_sp.	0	0	0	0	0	0	0	0	0	0	0	0	0.000118259	0	0	0	0	0	0	0
d__Bacteria;p__Desulfobacterota;c__Desulfuromonadia;o__PB19;f__PB19;g__PB19;s__uncultured_deep-sea	0	0	0	0	0	0	0	0	0	0	0	0	0.000118259	0	0	0	0	0	0	0
d__Bacteria;p__Proteobacteria;c__Gammaproteobacteria;o__Burkholderiales;f__Chromobacteriaceae;g__Vogesella;s__bacterium_E2-14	0	0	0	0	0	0	0	0	0	0	0	0	0.000118259	0	0	0	0	0	0	0
d__Bacteria;p__Acidobacteriota;c__Acidobacteriae;o__PAUC26f;f__PAUC26f;g__PAUC26f;s__uncultured_Acidobacteria	0	0	0	0	0	0	0	0	0	0	0	0	0.000118259	0	0	0	0	0	0	0
d__Bacteria;p__Proteobacteria;c__Alphaproteobacteria;o__Azospirillales;f__Azospirillaceae;__;__	0	0	0	0	0	0	0	0	0	0.000114534	0	0	0	0	0	0	0	0	0	0
d__Bacteria;p__Proteobacteria;c__Gammaproteobacteria;o__Legionellales;f__Legionellaceae;g__uncultured;s__uncultured_Legionella	0	0	0	0	0	0	0	0	0	0.000114534	0	0	0	0	0	0	0	0	0	0
d__Bacteria;p__Campilobacterota;c__Campylobacteria;o__Campylobacterales;f__Sulfurimonadaceae;__;__	0	0	0	0	0	0	0	0	0	0.000114534	0	0	0	0	0	0	0	0	0	0
d__Bacteria;p__Firmicutes;c__Clostridia;o__Oscillospirales;f__Oscillospiraceae;__;__	0	0	0	0	0	0	0	0	0	0.000114534	0	0	0	0	0	0	0	0	0	0
d__Bacteria;p__Proteobacteria;c__Gammaproteobacteria;o__Thiotrichales;f__Thiotrichaceae;g__uncultured;s__endosymbiont_of	0	0	0	0	0	0	0	0	0	0.000114534	0	0	0	0	0	0	0	0	0	0
d__Bacteria;p__Patescibacteria;c__Parcubacteria;o__Candidatus_Moranbacteria;f__Candidatus_Moranbacteria;g__Candidatus_Moranbacteria;__	0	0	0	0	0	0	0	0	0	0.000114534	0	0	0	0	0	0	0	0	0	0
d__Bacteria;p__Verrucomicrobiota;c__Verrucomicrobiae;o__Verrucomicrobiales;f__Rubritaleaceae;g__Luteolibacter;s__unidentified_marine	0	0	0	0	0	0	0	0	0	0.000114534	0	0	0	0	0	0	0	0	0	0
d__Bacteria;p__Myxococcota;c__bacteriap25;o__bacteriap25;f__bacteriap25;g__bacteriap25;s__uncultured_Syntrophobacterales	0	0	0	0	0	0	0	0	0	0.000114534	0	0	0	0	0	0	0	0	0	0
d__Bacteria;p__Actinobacteriota;c__Actinobacteria;o__Corynebacteriales;f__Corynebacteriaceae;g__Corynebacterium;s__Corynebacterium_durum	0	0	0	0	0	0	0	0	0	0.000114534	0	0	0	0	0	0	0	0	0	0
d__Bacteria;p__Proteobacteria;c__Gammaproteobacteria;o__Gammaproteobacteria_Incertae_Sedis;f__Unknown_Family;g__Unknown_Family;s__uncultured_marine	0	0	0	0	0	0	0	0	0	0.000114534	0	0	0	0	0	0	0	0	0	0
d__Bacteria;p__Proteobacteria;c__Alphaproteobacteria;o__Rhizobiales;f__Rhizobiaceae;g__uncultured;s__Hoeflea_sp.	0	0	0	0	0	0	0	0	0	0.000114534	0	0	0	0	0	0	0	0	0	0
d__Bacteria;p__Verrucomicrobiota;c__Omnitrophia;o__Omnitrophales;f__Omnitrophaceae;g__Candidatus_Omnitrophus;__	0	0	0	0	0	0	0	0	0	0.000114534	0	0	0	0	0	0	0	0	0	0
d__Bacteria;p__Patescibacteria;c__Microgenomatia;__;__;__;__	0	0	0	0	0	0	0	0	0	0.000114534	0	0	0	0	0	0	0	0	0	0
d__Bacteria;p__Actinobacteriota;c__Actinobacteria;o__Frankiales;f__uncultured;g__uncultured;__	0	0	0	0	0	0	0	0	0	0.000114534	0	0	0	0	0	0	0	0	0	0
d__Archaea;p__Halobacterota;c__ANME-1;o__ANME-1b;f__ANME-1b;g__ANME-1b;s__uncultured_archaeon	0	0	0	0	0	0	0	0	0	0.000114534	0	0	0	0	0	0	0	0	0	0
d__Bacteria;p__Firmicutes;c__Bacilli;o__Lactobacillales;f__Enterococcaceae;__;__	0	0	0	0	0	0	0	0	0	0.000114534	0	0	0	0	0	0	0	0	0	0
d__Bacteria;p__Firmicutes;c__Bacilli;o__Mycoplasmatales;f__Mycoplasmataceae;g__Ureaplasma;__	0	0	0	0	0	0	0	0	0	0.000114534	0	0	0	0	0	0	0	0	0	0
d__Archaea;p__Halobacterota;c__Methanosarcinia;o__Methanosarciniales;f__ANME-2a-2b;g__ANME-2a-2b;__	0	0	0	0	0	0	0	0	0	0.000114534	0	0	0	0	0	0	0	0	0	0
d__Bacteria;p__Bacteroidota;c__Bacteroidia;o__Flavobacteriales;f__Crocinitomicaceae;g__Crocinitomix;s__uncultured_Flavobacterium	0	0	0	0	0	0	0	0	0	0.000114534	0	0	0	0	0	0	0	0	0	0
d__Archaea;p__Halobacterota;c__Methanosarcinia;o__Methanosarciniales;f__Methanosarcinaceae;__;__	0	0	0	0	0	0	0	0	0	0.000114534	0	0	0	0	0	0	0	0	0	0
d__Bacteria;p__Planctomycetota;c__Planctomycetes;o__Pirellulales;f__Pirellulaceae;g__Rhodopirellula;s__planctomycete_MS3065	0	0	0	0	0	0	0	0	0	0.000114534	0	0	0	0	0	0	0	0	0	0
d__Bacteria;p__Bacteroidota;c__Bacteroidia;o__Cytophagales;f__Hymenobacteraceae;g__Rufibacter;__	0	0	0	0	0	0	0	0	0	0.000114534	0	0	0	0	0	0	0	0	0	0
d__Bacteria;p__Proteobacteria;c__Gammaproteobacteria;o__Francisellales;f__Francisellaceae;g__Francisella;__	0	0	0	0	0	0	0	0	0	0	0	0.000112943	0	0	0	0	0	0	0	0
d__Bacteria;p__Proteobacteria;c__Gammaproteobacteria;o__UBA10353_marine_group;f__UBA10353_marine_group;g__UBA10353_marine_group;s__unidentified_marine	0	0	0	0	0	0	0	0	0	0	0	0.000112943	0	0	0	0	0	0	0	0
d__Bacteria;p__Proteobacteria;c__Alphaproteobacteria;o__Rhodobacterales;f__Rhodobacteraceae;g__Gemmobacter;__	0	0	0	0	0	0	0	0	0	0	0	0.000112943	0	0	0	0	0	0	0	0
d__Bacteria;p__Proteobacteria;c__Gammaproteobacteria;o__Cellvibrionales;f__Spongiibacteraceae;g__uncultured;__	0	0	0	0	0	0	0	0	0	0	0	0.000112943	0	0	0	0	0	0	0	0
d__Bacteria;p__Proteobacteria;c__Alphaproteobacteria;o__Puniceispirillales;f__SAR116_clade;g__SAR116_clade;s__uncultured_proteobacterium	0	0	0	0	0	0	0	0	0	0	0	0.000112943	0	0	0	0	0	0	0	0
d__Bacteria;p__Bacteroidota;c__Kryptonia;o__Kryptoniales;f__BSV26;g__BSV26;__	0	0	0	0	0	0	0	0	0	0	0	0.000112943	0	0	0	0	0	0	0	0
d__Bacteria;p__Bacteroidota;c__Bacteroidia;o__Bacteroidales;f__Prevotellaceae;g__Prevotella;__	0	0	0	0	0	0	0	0	0	0	0	0.000112943	0	0	0	0	0	0	0	0
d__Bacteria;p__Proteobacteria;c__Gammaproteobacteria;o__Xanthomonadales;f__Xanthomonadaceae;g__Lysobacter;__	0	0	0	0	0	0	0	0	0	0	0	0.000112943	0	0	0	0	0	0	0	0
d__Bacteria;p__Spirochaetota;c__Leptospirae;o__Leptospirales;f__Leptospiraceae;g__Turneriella;__	0	0	0	0	0	0	0	0	0	0	0	0.000112943	0	0	0	0	0	0	0	0
d__Bacteria;p__Cyanobacteria;c__Cyanobacteriia;o__Chloroplast;f__Chloroplast;g__Chloroplast;s__Pycnococcus_provasolii	0	0	0	0	0	0	0	0	0	0	0	0.000112943	0	0	0	0	0	0	0	0
d__Bacteria;p__Patescibacteria;c__ABY1;o__Candidatus_Komeilibacteria;f__Candidatus_Komeilibacteria;g__Candidatus_Komeilibacteria;s__uncultured_bacterium	0	0	0	0	0	0	0	0	0	0	0	0.000112943	0	0	0	0	0	0	0	0
d__Bacteria;p__Planctomycetota;c__Planctomycetes;o__Planctomycetales;f__Schlesneriaceae;g__Schlesneria;s__uncultured_soil	0	0	0	0	0	0	0	0	0	0	0	0.000112943	0	0	0	0	0	0	0	0
d__Archaea;p__Crenarchaeota;c__Nitrososphaeria;o__Marine_Benthic_Group_A;f__Marine_Benthic_Group_A;g__Marine_Benthic_Group_A;s__uncultured_thaumarchaeote	0	0	0	0	0	0	0	0	0	0	0	0.000112943	0	0	0	0	0	0	0	0
d__Bacteria;p__Bdellovibrionota;c__Oligoflexia;o__Oligoflexales;f__uncultured;g__uncultured;s__uncultured_deep-sea	0	0	0	0	0	0	0	0	0	0	0	0.000112943	0	0	0	0	0	0	0	0
d__Bacteria;p__Firmicutes;c__Bacilli;o__Thermicanales;f__Thermicanaceae;g__Thermicanus;__	0	0	0	0	0	0	0	0	0	0	0	0.000112943	0	0	0	0	0	0	0	0
d__Bacteria;p__Actinobacteriota;c__Actinobacteria;o__Micrococcales;f__Microbacteriaceae;g__Plantibacter;__	0	0	0	0	0	0	0	0	0	0	0	0.000112943	0	0	0	0	0	0	0	0
d__Bacteria;p__Planctomycetota;c__Planctomycetes;o__Pirellulales;f__Pirellulaceae;g__Rhodopirellula;s__uncultured_marine	0	0	0	0	0	0	0	0	0	0	0	0.000112943	0	0	0	0	0	0	0	0
d__Bacteria;p__Proteobacteria;c__Gammaproteobacteria;o__Pasteurellales;f__Pasteurellaceae;g__Gallibacterium;s__Gallibacterium_anatis	0	0	0	0	0	0	0	0	0	0	0	0.000112943	0	0	0	0	0	0	0	0
d__Bacteria;p__Proteobacteria;c__Alphaproteobacteria;o__Rhodospirillales;f__Magnetospiraceae;g__Magnetospira;s__uncultured_marine	0	0	0	0	0	0	0	0	0	0	0	0.000112943	0	0	0	0	0	0	0	0
d__Bacteria;p__Verrucomicrobiota;c__Omnitrophia;o__Omnitrophales;f__Omnitrophales;g__Omnitrophales;s__uncultured_Verrucomicrobia	0	0	0	0	0	0	0	0	0	0	0	0	0	0	0	0	0	0	0	0.000110229
d__Bacteria;p__Desulfobacterota;c__Desulfovibrionia;o__Desulfovibrionales;f__Desulfovibrionaceae;g__Desulfovibrio;__	0	0	0	0	0	0	0	0	0	0	0	0	0	0	0	0	0	0	0	0.000110229
d__Bacteria;p__Bdellovibrionota;c__Bdellovibrionia;o__Bacteriovoracales;f__Bacteriovoracaceae;g__Peredibacter;s__uncultured_prokaryote	0	0	0	0	0	0	0	0	0	0	0	0	0	0	0	0	0	0	0	0.000110229
d__Bacteria;p__Hydrogenedentes;c__Hydrogenedentia;o__Hydrogenedentiales;f__Hydrogenedensaceae;g__Hydrogenedensaceae;s__uncultured_delta	0	0	0	0	0	0	0	0	0	0	0	0	0	0	0	0	0	0	0	0.000110229
d__Bacteria;p__Chloroflexi;c__JG30-KF-CM66;o__JG30-KF-CM66;f__JG30-KF-CM66;g__JG30-KF-CM66;s__uncultured_Chloroflexi	0	0	0	0	0	0	0	0	0	0	0	0	0	0	0	0	0	0	0	0.000110229
d__Bacteria;p__Bacteroidota;c__Bacteroidia;o__Cytophagales;f__Amoebophilaceae;__;__	0	0	0	0	0	0	0	0	0	0	0	0	0	0	0	0	0	0	0	0.000110229
d__Bacteria;p__Campilobacterota;c__Campylobacteria;o__Campylobacterales;f__Arcobacteraceae;g__Arcobacter;__	0	0	0	0	0	0	0	0	0	0	0	0	0	0	0	0	0	0	0	0.000110229
d__Bacteria;p__Bacteroidota;c__Bacteroidia;o__Cytophagales;f__Flammeovirgaceae;g__Flexithrix;s__Flexithrix_dorotheae	0	0	0	0	0	0	0	0	0	0	0	0	0	0	0	0	0	0	0	0.000110229
d__Bacteria;p__Verrucomicrobiota;c__Verrucomicrobiae;o__Pedosphaerales;f__Pedosphaeraceae;g__SCGC_AAA164-E04;s__uncultured_Verrucomicrobia	0	0	0	0	0	0	0	0	0	0	0	0	0	0	0	0	0	0	0	0.000110229
d__Bacteria;p__Patescibacteria;c__ABY1;o__Candidatus_Uhrbacteria;f__Candidatus_Uhrbacteria;g__Candidatus_Uhrbacteria;s__uncultured_bacterium	0	0	0	0	0	0	0	0	0	0	0	0	0	0	0	0	0	0	0	0.000110229
d__Bacteria;p__Firmicutes;c__Bacilli;o__Lactobacillales;f__Streptococcaceae;g__Streptococcus;s__Streptococcus_parauberis	0	0	0	0	0	0	0	0	0	0	0	0	0	0	0	0	0	0	0	0.000110229
d__Archaea;p__Crenarchaeota;__;__;__;__;__	0	0	0	0	0	0	0	0	0	0	0	0	0	0	0	0	0	0	0	0.000110229
d__Bacteria;p__Bacteroidota;c__Bacteroidia;o__Chitinophagales;f__Saprospiraceae;g__Saprospira;__	0	0	0	0	0	0	0	0	0	0	0	0	0	0	0	0	0	0	0	0.000110229
d__Bacteria;p__Armatimonadota;c__uncultured;o__uncultured;f__uncultured;g__uncultured;s__uncultured_actinobacterium	0	0	0	0	0	0	0	0	0	0	0	0	0	0	0	0	0	0	0	0.000110229
d__Bacteria;p__MBNT15;c__MBNT15;o__MBNT15;f__MBNT15;g__MBNT15;s__uncultured_soil	0	0	0	0	0	0	0	0	0	0	0	0	0	0	0	0	0	0.000102638	0	0
d__Bacteria;p__Patescibacteria;c__Microgenomatia;o__Candidatus_Woesebacteria;f__Candidatus_Woesebacteria;g__Candidatus_Woesebacteria;__	0	0	0	0	0	0	0	0	0	0	0	0	0	0	0	0	0	0.000102638	0	0
d__Bacteria;p__Proteobacteria;c__Magnetococcia;o__Magnetococcales;f__Magnetococcaceae;g__Magnetococcus;s__uncultured_bacterium	0	0	0	0	0	0	0	0	0	0	0	0	0	0	0	0	0	0.000102638	0	0
d__Bacteria;p__Proteobacteria;c__Alphaproteobacteria;o__Rhodospirillales;f__Magnetospiraceae;g__Magnetospira;s__uncultured_Alphaproteobacteria	0	0	0	0	0	0	0	0	0	0	0	0	0	0	0	0	0	0.000102638	0	0
d__Bacteria;p__Proteobacteria;c__Alphaproteobacteria;o__Defluviicoccales;f__Defluviicoccaceae;g__Defluviicoccus;s__uncultured_organism	0	0	0	0	0	0	0	0	0	0	0	0	0	0	0	0	0	0.000102638	0	0
d__Bacteria;p__Bdellovibrionota;c__Oligoflexia;o__053A03-B-DI-P58;f__053A03-B-DI-P58;g__053A03-B-DI-P58;__	0	0	0	0	0	0	0	0	0	0	0	0	0	0	0	0	0	0.000102638	0	0
d__Bacteria;p__Planctomycetota;c__Planctomycetes;o__Pirellulales;f__Pirellulaceae;g__Blastopirellula;s__bacterium_SH1-10	0	0	0	0	0	0	0	0	0	0	0	0	0	0	0	0	0	0.000102638	0	0
d__Archaea;p__Nanoarchaeota;c__Nanoarchaeia;o__Woesearchaeales;f__Woesearchaeales;g__Woesearchaeales;s__uncultured_archaeon	0	0	0	0	0	0	0	0	0	0	0	0	0	0	0	0	0	0.000102638	0	0
d__Bacteria;p__Actinobacteriota;c__Actinobacteria;o__Actinomycetales;f__Actinomycetaceae;g__Actinomyces;__	0	0	0	0	0	0	0	0	0	0	0	0	0	0	0	0	0	0.000102638	0	0
d__Bacteria;p__Proteobacteria;c__Gammaproteobacteria;o__Francisellales;f__Francisellaceae;g__[Caedibacter]_taeniospiralis_group;s__uncultured_bacterium	0	0	0	0	0	0	0	0	0	0	0	0	0	0	0	0	0	0.000102638	0	0
d__Archaea;p__Nanoarchaeota;c__Nanoarchaeia;o__Woesearchaeales;f__GW2011_GWC1_47_15;g__GW2011_GWC1_47_15;s__uncultured_archaeon	0	0	0	0	0	0	0	0	0	0	0	0	0	0	0	0	0	0.000102638	0	0
d__Eukaryota;p__Arthropoda;c__Ostracoda;o__Halocyprida;f__Halocyprida;g__Halocyprida;__	0	0	0	0	0	0	0	0	0	0	0	0	0	0	0	0	0	0.000102638	0	0
d__Bacteria;p__Proteobacteria;c__Gammaproteobacteria;o__Burkholderiales;f__Comamonadaceae;g__Roseateles;__	0	0	0	0	0	0	0	0	0	0	0	0	0	0	0	0	0	0.000102638	0	0
d__Bacteria;p__Bacteroidota;c__Bacteroidia;o__Flavobacteriales;f__Flavobacteriaceae;g__Dokdonia;__	0	0	0	0	0	0	0	0	0	0	0	0	0	0	0	0	0	0.000102638	0	0
d__Bacteria;p__Proteobacteria;c__Gammaproteobacteria;o__Burkholderiales;f__Comamonadaceae;g__Azohydromonas;__	0	0	0	0	0	0	0	0	0	0	0	0	0	0	0	0	0	0.000102638	0	0
d__Bacteria;p__Acidobacteriota;c__Thermoanaerobaculia;o__Thermoanaerobaculales;f__Thermoanaerobaculaceae;g__Subgroup_23;__	0	0	0	0	0	0	0	0	0	0	0	0	0	0.00010142	0	0	0	0	0	0
d__Bacteria;p__Firmicutes;c__Bacilli;o__Lactobacillales;f__Carnobacteriaceae;g__Dolosigranulum;__	0	0	0	0	0	0	0	0	0	0	0	0	0	0.00010142	0	0	0	0	0	0
d__Bacteria;p__Myxococcota;c__Polyangia;o__VHS-B3-70;f__VHS-B3-70;g__VHS-B3-70;s__uncultured_marine	0	0	0	0	0	0	0	0	0	0	0	0	0	0.00010142	0	0	0	0	0	0
d__Bacteria;p__Proteobacteria;c__Gammaproteobacteria;o__pItb-vmat-80;f__pItb-vmat-80;g__pItb-vmat-80;__	0	0	0	0	0	0	0	0	0	0	0	0	0	0.00010142	0	0	0	0	0	0
d__Bacteria;p__Desulfobacterota;c__Desulfobulbia;o__Desulfobulbales;f__Desulfocapsaceae;g__SEEP-SRB4;__	0	0	0	0	0	0	0	0	0	0	0	0	0	0.00010142	0	0	0	0	0	0
d__Bacteria;p__Firmicutes;c__Clostridia;o__Clostridiales;f__Clostridiaceae;g__Proteiniclasticum;__	0	0	0	0	0	0	0	0	0	0	0	0	0	0.00010142	0	0	0	0	0	0
d__Bacteria;p__Proteobacteria;c__Gammaproteobacteria;o__Burkholderiales;f__Nitrosomonadaceae;g__MND1;__	0	0	0	0	0	0	0	0	0	0	0	0	0	0.00010142	0	0	0	0	0	0
d__Bacteria;p__Firmicutes;c__Clostridia;o__Clostridiales;f__Clostridiaceae;__;__	0	0	0	0	0	0	0	0	0	0	0	0	0	0.00010142	0	0	0	0	0	0
d__Bacteria;p__Firmicutes;c__Negativicutes;o__Veillonellales-Selenomonadales;f__Sporomusaceae;g__uncultured;__	0	0	0	0	0	0	0	0	0	0	0	0	0	0.00010142	0	0	0	0	0	0
d__Bacteria;p__Verrucomicrobiota;c__Verrucomicrobiae;o__Opitutales;f__Puniceicoccaceae;g__Coraliomargarita;__	0	0	0	0	0	0	0	0	0	0	0	0	0	0.00010142	0	0	0	0	0	0
d__Bacteria;p__Proteobacteria;c__Alphaproteobacteria;o__Rickettsiales;f__Mitochondria;g__Mitochondria;s__Sclerospora_graminicola	0	0	0	0	0	0	0	0	0	0	0	0	0	0.00010142	0	0	0	0	0	0
d__Bacteria;p__Cyanobacteria;c__Cyanobacteriia;o__Chloroplast;f__Chloroplast;g__Chloroplast;s__groundwater_metagenome	0	0	0	0	0	0	0	0	0	0	0	0	0	0.00010142	0	0	0	0	0	0
d__Bacteria;p__Desulfobacterota;c__Desulfobacteria;o__Desulfatiglandales;f__Desulfatiglandaceae;g__Desulfatiglans;__	0	0	0	0	0	0	0	0	0	0	0	0	0	0.00010142	0	0	0	0	0	0
d__Bacteria;p__Proteobacteria;c__Gammaproteobacteria;o__Burkholderiales;f__Burkholderiaceae;g__Lautropia;__	0	0	0	0	0	0	0	0	0	0	0	0	0	0	0	0	8.2905e-05	0	0	0
d__Bacteria;p__Actinobacteriota;c__Actinobacteria;o__Euzebyales;f__Euzebyaceae;__;__	0	0	0	0	0	0	0	0	0	0	0	0	0	0	0	0	8.2905e-05	0	0	0
d__Bacteria;p__Cyanobacteria;c__Vampirivibrionia;o__Vampirovibrionales;f__Vampirovibrionales;g__Vampirovibrionales;s__uncultured_bacterium	0	0	0	0	0	0	0	0	0	0	0	0	0	0	0	0	8.2905e-05	0	0	0
d__Bacteria;p__Bacteroidota;c__Bacteroidia;o__Cytophagales;f__Cyclobacteriaceae;g__Ekhidna;s__uncultured_Bacteroidetes	0	0	0	0	0	0	0	0	0	0	0	0	0	0	0	0	8.2905e-05	0	0	0
d__Bacteria;p__Chloroflexi;c__Gitt-GS-136;o__Gitt-GS-136;f__Gitt-GS-136;g__Gitt-GS-136;__	0	0	0	0	0	0	0	0	0	0	0	0	0	0	0	0	8.2905e-05	0	0	0
d__Bacteria;p__Proteobacteria;c__Gammaproteobacteria;o__AT-s2-59;f__AT-s2-59;g__AT-s2-59;s__uncultured_bacterium	0	0	0	0	0	0	0	0	0	0	0	0	0	0	0	0	8.2905e-05	0	0	0
d__Bacteria;p__Marinimicrobia_(SAR406_clade);c__Marinimicrobia_(SAR406_clade);o__Marinimicrobia_(SAR406_clade);f__Marinimicrobia_(SAR406_clade);g__Marinimicrobia_(SAR406_clade);s__uncultured_gamma	0	0	0	0	0	0	0	0	0	0	0	0	0	0	0	0	8.2905e-05	0	0	0
d__Bacteria;p__Myxococcota;c__Polyangia;o__mle1-27;f__mle1-27;g__mle1-27;s__uncultured_Polyangiaceae	0	0	0	0	0	0	0	0	0	0	0	0	0	0	0	0	8.2905e-05	0	0	0
d__Bacteria;p__Chloroflexi;c__Anaerolineae;o__SBR1031;f__SBR1031;g__SBR1031;s__uncultured_Gemmatimonadetes	0	0	0	0	0	0	0	0	0	0	0	0	0	0	0	0	8.2905e-05	0	0	0
d__Bacteria;p__Verrucomicrobiota;c__Lentisphaeria;o__Victivallales;__;__;__	0	0	0	0	0	0	0	0	0	0	0	0	0	0	0	0	8.2905e-05	0	0	0
d__Bacteria;p__Bacteroidota;c__Bacteroidia;o__Flavobacteriales;f__Cryomorphaceae;__;__	0	0	0	0	0	0	0	0	0	0	0	0	0	0	0	0	8.2905e-05	0	0	0
d__Bacteria;p__Bacteroidota;c__Bacteroidia;o__Cytophagales;f__Spirosomaceae;g__Rudanella;s__Rudanella_lutea	0	0	0	0	0	0	0	0	0	0	0	0	0	0	0	0	8.2905e-05	0	0	0
d__Bacteria;p__Bacteroidota;c__Bacteroidia;o__Flavobacteriales;f__Flavobacteriaceae;g__NS5_marine_group;s__hydrothermal_vent	0	0	0	0	0	0	0	0	0	0	0	0	0	0	0	0	8.2905e-05	0	0	0
d__Bacteria;p__Latescibacterota;c__Latescibacteria;o__Latescibacterales;f__Latescibacteraceae;g__Latescibacteraceae;s__uncultured_Latescibacteria	0	0	0	0	0	0	0	0	0	0	0	0	0	0	0	0	8.2905e-05	0	0	0
d__Bacteria;p__Deinococcota;c__Deinococci;o__Deinococcales;f__Trueperaceae;g__Truepera;s__uncultured_marine	0	0	0	0	0	0	0	0	0	0	0	0	0	0	0	0	8.2905e-05	0	0	0
d__Bacteria;p__Bacteroidota;c__Bacteroidia;o__Flavobacteriales;f__Weeksellaceae;g__Chryseobacterium;s__Chryseobacterium_caeni	0	0	0	0	0	0	0	0	0	0	0	0	0	0	0	0	8.2905e-05	0	0	0
d__Archaea;p__Nanoarchaeota;c__Nanoarchaeia;o__Woesearchaeales;f__SCGC_AAA286-E23;g__SCGC_AAA286-E23;__	0	0	0	0	0	0	0	0	0	0	0	0	0	0	0	0	8.2905e-05	0	0	0
Note: SCS15 and SCS17 were the surface metagenomic samples collected by Sun et al.
Reference:
Sun, F.-L. et al. Genetic diversity of bacterial communities and gene transfer agents in northern South China Sea. PLoS One 9, e111892 (2014).

## Sheet: Table S5
Table S5 Summary of quality and characteristics for MAGs
Genome	%Completeness	Contamination	%GC	Genome Size (bp)	Contigs	CDS	rRNA	tRNA
bin1.fa	97.8022	0	0.381232	2093021	11	1895	3	45
bin10.fa	88.6364	4.31818	0.687267	3762857	440	3805	0	43
bin100.fa	60.3448	1.72414	0.559436	3393959	45	3134	3	44
bin101.fa	98.8636	0.568182	0.605809	3550590	27	3054	3	53
bin102.fa	92.1834	4.45996	0.681793	4387443	46	4372	1	47
bin103.fa	94.3182	5.32025	0.560086	8199000	743	6800	0	71
bin104.fa	55.5016	2.58621	0.393967	2238664	632	2102	2	33
bin105.fa	55.156	7.0216	0.540395	3304530	1663	3102	0	31
bin106.fa	54.1132	1.82828	0.666678	2394948	555	2462	0	18
bin107.fa	99.3791	1.11111	0.595772	8846162	234	7037	2	87
bin108.fa	97.4359	2.99145	0.726584	4651957	73	4328	3	58
bin109.fa	83.0047	0	0.70602	3555111	119	2981	0	42
bin11.fa	79.2368	1.22664	0.713826	2889386	416	2864	2	40
bin110.fa	75.5041	4.36893	0.337479	855847	191	900	3	8
bin111.fa	57.0928	1.28205	0.662053	2097246	443	1853	2	18
bin112.fa	73.0294	2.5641	0.478217	4094177	430	3648	3	50
bin113.fa	96.2963	0.902184	0.642782	6884096	376	5365	2	51
bin114.fa	96.9425	0.330033	0.41117	3648760	35	3277	2	34
bin115.fa	89.8857	3.44828	0.528012	4658425	700	4131	3	50
bin116.fa	56.2069	1.72414	0.673466	3814608	735	3653	0	36
bin117.fa	94.0484	1.17647	0.575238	7834955	400	5962	3	85
bin118.fa	50.3328	5.42354	0.452893	4757331	1481	3969	0	21
bin119.fa	57.0533	0	0.481846	2400488	703	2077	0	14
bin12.fa	73.6842	5.26316	0.596921	4425910	187	4019	3	51
bin120.fa	81.087	1.12648	0.631883	2602883	161	2588	0	34
bin121.fa	84.5333	0.8	0.49157	2012007	155	1600	3	39
bin122.fa	51.7816	4.31034	0.627895	2409882	520	2446	0	23
bin123.fa	53.5531	6.71642	0.654615	2282660	575	2342	0	21
bin124.fa	73.0484	8.54701	0.687571	1780885	274	1793	1	33
bin125.fa	97.8501	0.919378	0.407883	3856811	28	3506	1	34
bin126.fa	76.2667	7.2	0.46753	1841296	222	1551	2	33
bin127.fa	98.7543	3.52941	0.524373	14262368	111	10705	4	112
bin128.fa	94.3182	2.27273	0.683492	7477002	132	5897	3	101
bin129.fa	60.4783	1.66667	0.656133	3136989	686	3129	0	26
bin13.fa	70.9652	4.88215	0.508145	6754694	831	5272	1	13
bin130.fa	94.1734	0.643631	0.559028	2809008	200	2587	0	40
bin131.fa	57.8947	3.50877	0.665008	2797288	731	2477	0	18
bin132.fa	96.9828	1.79598	0.619729	2172461	59	2037	0	45
bin133.fa	96.1538	4.3956	0.665755	4830854	512	4347	1	51
bin134.fa	89.4736	2.92339	0.660725	3167711	427	3117	0	40
bin135.fa	89.4802	1.0066	0.435573	6468999	163	5116	2	33
bin136.fa	94.9495	6.22896	0.502323	8732557	601	6477	3	28
bin137.fa	94.8387	4.0553	0.678315	11044077	87	9466	2	69
bin138.fa	89.5062	0.95679	0.606285	2720269	188	2587	3	24
bin139.fa	50.8492	0.549451	0.704203	3036823	774	3085	1	31
bin14.fa	98.1602	1.2987	0.630765	3656676	23	3464	2	45
bin140.fa	58.1014	1.23188	0.623682	2627490	289	2593	0	26
bin141.fa	75.6845	2.3913	0.683824	4805764	664	4694	0	39
bin142.fa	56.9073	1.45161	0.606347	6041252	1362	5454	0	38
bin143.fa	87.5598	3.56535	0.631914	4414181	453	4052	0	62
bin144.fa	84.4318	1.70455	0.675714	6822200	846	5574	1	83
bin145.fa	97.0779	3.57143	0.600189	3269278	98	3246	1	42
bin146.fa	67.4875	3.76344	0.717935	5927181	1223	4752	0	44
bin147.fa	95.5309	4.54545	0.682969	4583268	200	4339	0	45
bin148.fa	89.7233	9.34783	0.530105	3753729	234	3658	0	49
bin149.fa	99.7004	0.283128	0.328125	2383963	26	2259	3	32
bin15.fa	56.3793	8.62069	0.520415	3357476	969	3315	1	30
bin150.fa	61.0189	1.94805	0.64831	2010061	157	1907	1	27
bin151.fa	62.4533	1.6	0.507679	1386448	205	1122	0	28
bin152.fa	63.5396	0.383142	0.576287	2788205	760	2483	1	10
bin153.fa	64.3312	1.06667	0.525539	1318738	285	1224	0	28
bin154.fa	69.0215	9.65909	0.707868	2818348	640	2885	0	35
bin155.fa	82.3276	0.287356	0.75732	2719411	449	2810	3	37
bin156.fa	88.3061	3.25736	0.640005	2708264	413	2910	1	47
bin157.fa	90.2064	2.99772	0.651537	2476460	164	2423	0	37
bin158.fa	71.2535	2.73109	0.423845	2170544	539	1858	0	23
bin159.fa	97.7273	2.12121	0.428049	6639334	229	5923	2	48
bin16.fa	84.4535	3.92316	0.650805	3290098	143	3255	1	29
bin160.fa	98.8636	1.74242	0.708886	7069845	169	5274	1	57
bin161.fa	65.4476	2.3146	0.641521	2659746	771	2812	1	28
bin162.fa	80.8824	3.68633	0.35626	2610787	596	2412	0	34
bin163.fa	58.4442	5.25385	0.594166	2203718	584	2445	0	25
bin164.fa	93.0913	0.669496	0.562006	3039469	353	2820	1	25
bin165.fa	96.3093	2.38147	0.567732	3316910	359	3221	1	45
bin166.fa	90.669	4.19601	0.632042	4725694	561	4463	2	33
bin167.fa	96.4516	4.08602	0.496674	5831052	387	4774	2	38
bin168.fa	61.8702	1.21704	0.614062	2549702	744	2328	0	27
bin169.fa	76.1111	3.36364	0.416942	1975972	345	1789	0	40
bin17.fa	62.069	0.862069	0.651945	2463671	173	2461	1	27
bin170.fa	91.4972	3.72399	0.521367	4247288	591	3631	0	55
bin171.fa	83.2768	0.995025	0.598032	3681134	201	3619	0	34
bin172.fa	96.648	0.655022	0.528508	2182931	56	2122	1	41
bin173.fa	51.8809	7.47126	0.680778	2836753	190	2696	1	37
bin174.fa	65.6765	0.4329	0.657556	2357668	477	2428	1	29
bin175.fa	57.2596	0.420168	0.571924	1844913	576	2028	0	14
bin176.fa	92.623	0	0.385594	2945531	80	2624	3	40
bin177.fa	95.3302	0.977702	0.676749	5436552	81	5204	2	55
bin178.fa	81.5954	9.11681	0.732315	5686740	1276	5433	0	69
bin179.fa	90.6281	2.3704	0.600374	2282261	342	2234	2	36
bin18.fa	94.6385	0.581209	0.553912	4573737	63	3924	2	63
bin180.fa	95.8865	1.22178	0.662676	5354150	48	4726	0	66
bin181.fa	54.023	7.75862	0.662514	2178946	501	2282	1	21
bin182.fa	97.4359	3.1339	0.511439	4753257	35	4198	0	46
bin183.fa	93.9055	1.04025	0.673493	5194817	96	5065	0	46
bin184.fa	99.1705	1.90151	0.673267	3482585	106	3282	0	49
bin185.fa	96.4646	3.61953	0.384345	9618215	234	6239	0	48
bin186.fa	98.9583	1.39881	0.468151	5287119	208	4573	3	38
bin187.fa	99.5942	2.38341	0.663612	3555850	119	3313	1	46
bin188.fa	56.8654	6.8247	0.321608	1550437	397	1382	1	32
bin189.fa	65.8116	6.43564	0.423895	1446211	271	1395	1	24
bin19.fa	87.8151	0.163399	0.597739	1191749	108	1285	3	36
bin190.fa	80.0693	2.31481	0.542026	4444675	702	4473	2	29
bin191.fa	55.4389	1.72414	0.68284	4849481	1179	4738	0	36
bin192.fa	95.4809	1.57546	0.692427	5179770	133	4820	0	46
bin193.fa	52.5862	1.72414	0.628145	1589430	427	1661	1	14
bin194.fa	96.5812	0.854701	0.672422	6595925	65	4836	2	53
bin195.fa	99.3197	2.72109	0.611681	6729646	99	5473	1	59
bin196.fa	60.7696	0.635027	0.629378	2873504	697	2703	0	24
bin197.fa	50.5747	5.74713	0.380584	3355531	301	3040	0	27
bin198.fa	64.5455	5.26316	0.707608	6373947	1741	5767	1	34
bin199.fa	95.9459	0.3003	0.3879	3027752	118	2913	2	34
bin2.fa	90.5824	2.16853	0.656559	3012818	299	2882	1	41
bin20.fa	72.0558	2.27273	0.676204	2992229	563	2826	1	44
bin200.fa	82.9447	0	0.41646	1998083	374	1734	13	77
bin201.fa	97.0085	2.5641	0.549258	2603005	117	2540	6	47
bin202.fa	99.1475	1.1679	0.520715	5291064	50	4759	4	64
bin203.fa	98.6742	1.45202	0.346592	2461436	137	2427	4	50
bin204.fa	61.51	0	0.518139	748197	4	827	4	46
bin205.fa	52.767	5.68376	0.544895	3602662	1763	3712	0	20
bin206.fa	96.1612	6.00596	0.659932	4858101	145	4689	0	50
bin207.fa	51.8473	2.34811	0.39431	1564400	601	1456	0	8
bin208.fa	95.7626	2.91693	0.52716	2839083	128	2825	13	77
bin209.fa	91.1064	0.630252	0.443375	1670549	149	1664	3	33
bin21.fa	94.5055	1.0989	0.642671	6243174	65	4789	0	43
bin210.fa	74.8276	1.72414	0.553444	3910017	66	3575	1	53
bin211.fa	96.9884	2.07671	0.44294	3688708	190	3226	4	60
bin212.fa	52.5518	1.75439	0.296719	1047704	194	1021	0	27
bin213.fa	92.367	0.947045	0.606843	5659449	499	5039	0	39
bin214.fa	90.4214	1.00493	0.642649	2352090	220	2284	0	38
bin215.fa	74.5161	2.7957	0.68729	10610819	1226	9240	1	54
bin216.fa	91.723	2.92793	0.463181	1827941	65	1722	3	34
bin217.fa	90.884	1.82688	0.66223	3330979	178	3309	1	50
bin218.fa	71.6861	2.76498	0.637792	7939222	1800	7219	1	41
bin219.fa	72.8683	2.74295	0.630913	4343286	1077	4130		39
bin22.fa	62.3579	2.4	0.594785	1153811	243	1139	2	38
bin220.fa	71.7949	2.65907	0.683806	1478277	185	1471	1	27
bin221.fa	76.1102	2.73632	0.699548	3295084	1035	3435		42
bin222.fa	87.9639	3.24019	0.639157	6270500	224	5542	3	48
bin223.fa	92.0455	1.13636	0.694371	3255558	141	2701	3	52
bin224.fa	72.4138	0	0.652172	2901863	81	2724	1	36
bin225.fa	97.89	0.14245	0.511261	3082298	24	2931	0	39
bin226.fa	69.8276	0	0.691089	2804336	110	2542	1	44
bin227.fa	64.9128	0	0.411876	1281040	266	1215	1	17
bin228.fa	73.4493	2.3913	0.58763	1895548	369	2066	0	28
bin229.fa	55.7209	1.63571	0.658312	1999374	454	1936	0	27
bin23.fa	64.095	2.37521	0.685081	4131036	877	4158	0	38
bin230.fa	94.382	2.05993	0.692655	3846003	58	3485	3	51
bin231.fa	91.5842	4.14191	0.426312	9933678	594	7031	1	45
bin232.fa	91.453	1.28205	0.710756	4647520	49	4388	2	63
bin233.fa	96.7487	3.01561	0.652317	4974710	370	4641	2	35
bin234.fa	69.1646	2.24719	0.43352	1054614	118	1001	1	26
bin235.fa	77.4443	2.19109	0.581086	2865621	342	2731	1	26
bin236.fa	64.6535	1.88394	0.429907	4793575	1112	3885	1	19
bin237.fa	81.8458	0	0.668924	3429784	115	3219	0	28
bin238.fa	65.9372	2.89969	0.677948	3701985	758	3871	0	22
bin239.fa	97.5545	3.37079	0.601621	8662037	547	7027	2	76
bin24.fa	95.2537	3.06671	0.548701	2565473	246	2337	0	49
bin240.fa	60.2871	8.77193	0.562393	3952375	52	3565	3	57
bin241.fa	92.5404	1.59632	0.676413	2263435	260	2300	0	45
bin242.fa	77.5581	2.35202	0.67781	3189613	259	2933	1	41
bin243.fa	89.6473	4.26513	0.646059	5429335	196	4909	1	62
bin244.fa	99.1379	0.199759	0.583293	3788750	19	3447	2	43
bin245.fa	99.0568	1.25969	0.631327	5171776	70	5045	1	49
bin246.fa	94.0894	0	0.55769	3138530	193	3066	1	37
bin247.fa	95.8703	0.706972	0.569228	3009301	32	2908	1	41
bin248.fa	55.1724	3.44828	0.700779	1811551	296	1811	2	32
bin249.fa	74.1538	0.0421053	0.603372	1589628	159	1350	2	37
bin25.fa	74.0432	0	0.462008	803328	7	823	3	39
bin250.fa	94.895	3.94016	0.638734	7469549	257	7253	1	46
bin251.fa	74.5682	1.76018	0.531305	4089376	901	3698	2	27
bin252.fa	85.5382	4.17482	0.644307	6016245	940	6051	3	44
bin253.fa	86.028	2.58654	0.660868	3013387	77	2980	1	41
bin254.fa	94.898	1.70068	0.576867	6455292	77	5274	2	60
bin255.fa	91.7685	1.17352	0.412033	2175857	222	2052	2	46
bin256.fa	86.5754	0.157119	0.712531	2103107	183	2072	1	37
bin257.fa	99.1909	0	0.33358	1137279	1445	1406	0
bin258.fa	92.3077	0	0.379766	1657903	68	1499	3	38
bin259.fa	88.9571	6.24559	0.599864	3867285	668	3390	1	43
bin26.fa	91.7492	2.47525	0.577979	2386853	144	2145	3	50
bin260.fa	91.8944	3.04348	0.444104	2669983	11	2538	3	35
bin261.fa	67.401	4.03286	0.347532	794010	193	936	2	26
bin262.fa	65.9271	9.835	0.403542	1724385	446	1635	2	20
bin263.fa	95.1272	4.00192	0.439849	2627947	181	2390	6	49
bin264.fa	99.818	0.426621	0.607845	3323598	20	3192	2	45
bin265.fa	67.517	3.82716	0.469817	2309851	482	2040	1	25
bin266.fa	83.4925	7.51016	0.527535	3079265	541	2909	1	26
bin267.fa	55.675	3.60777	0.370825	1312367	308	1276	1	25
bin268.fa	84.5178	2.13675	0.697191	1895517	375	1884	0	30
bin269.fa	95.1352	5.50457	0.439201	2851640	356	2630	1	28
bin27.fa	62.069	0.862069	0.702887	3270525	370	2967	0	39
bin270.fa	52.2027	2.91471	0.409202	1197052	281	1110	0	28
bin271.fa	82.235	3.69101	0.49132	3464352	577	3088	0	12
bin272.fa	85.0669	4.3956	0.533888	2328318	358	2010	3	41
bin273.fa	99.6587	0.625711	0.662562	3456530	55	3253	2	52
bin274.fa	77.4226	1.0989	0.37937	1324906	294	1217	0	23
bin275.fa	72.9506	1.26154	0.44013	1109183	244	987	1	37
bin276.fa	69.4658	1.0989	0.461501	1478501	147	1313	2	33
bin277.fa	78.5714	5.49451	0.416089	2209205	91	1945	1	33
bin278.fa	93.8333	1.3083	0.66217	3587695	203	3540	0	49
bin279.fa	97.8654	0.246305	0.407839	3655430	149	3307	1	35
bin28.fa	57.1579	3.10769	0.570752	1258537	165	1098	2	30
bin280.fa	96.5909	1.13636	0.654163	4154883	97	3390	2	50
bin281.fa	99.1554	2.02703	0.670023	4457947	168	3684	3	49
bin282.fa	99.5074	1.23153	0.425053	3174384	52	2838	4	39
bin283.fa	99.4881	0.113766	0.661684	2805446	10	2761	1	46
bin284.fa	97.0906	1.49493	0.661041	5326454	247	5057	2	48
bin285.fa	99.1304	1.30435	0.620643	10827908	145	8909	3	66
bin286.fa	97.2989	1.3908	0.689434	4610738	93	3714	0	52
bin287.fa	99.842	0.0947867	0.656168	3607280	16	3315	0	55
bin288.fa	93.5714	1.159	0.678358	3438923	78	3295	1	41
bin289.fa	99.8862	0.390054	0.647591	3834531	30	3647	3	45
bin29.fa	65.3126	8.78505	0.659942	2480075	709	2582	1	38
bin290.fa	83.5498	0.595238	0.677524	2621507	61	2542	3	43
bin291.fa	98.6348	0.0853242	0.641392	3129933	58	2934	0	47
bin292.fa	62.9885	1.72414	0.694808	3513521	545	3521	1	38
bin293.fa	96.9117	0.811688	0.669386	4486599	140	4238	0	50
bin294.fa	68.9655	0	0.648705	7458754	663	7382	3	51
bin295.fa	100	0.673401	0.506137	3352016	41	3032	3	67
bin296.fa	53.5319	1.7094	0.695769	1330967	411	1347	0	21
bin297.fa	86.1496	9.41558	0.680672	4529910	136	4290	0	49
bin298.fa	53.4827	0.647523	0.409045	2415287	732	2166	1	25
bin299.fa	98.2759	0	0.662664	4604661	27	4181	1	67
bin3.fa	88.5064	1.61031	0.682818	3869687	177	3542	1	45
bin30.fa	90.9636	0.968188	0.665268	4575804	100	4036	0	51
bin300.fa	99.9317	1.02389	0.664496	3970791	36	3659	4	52
bin301.fa	54.0752	7.24138	0.397427	2518936	890	2236	2	26
bin302.fa	99.9427	0.573394	0.645227	5731980	42	5130	0	56
bin303.fa	88.7104	1.78201	0.671955	3838216	478	3579	1	54
bin304.fa	99.8442	0	0.66423	3504051	25	3045	6	55
bin305.fa	82.906	2.70655	0.688207	1846206	132	1800	2	48
bin306.fa	72.7586	0	0.691487	4814113	541	4569	2	52
bin307.fa	69.3103	3.44828	0.685971	3965199	1023	3965	0	54
bin308.fa	99.2321	0.341297	0.61547	3927295	54	3550	1	52
bin309.fa	99.7858	0	0.685726	3778196	21	3375	0	49
bin31.fa	98.0114	2.27273	0.61271	5757401	434	4625	1	52
bin310.fa	71.8246	0	0.588681	1187142	175	1126	5	30
bin311.fa	99.842	0.382275	0.607124	4942373	84	4746	5	61
bin312.fa	99.751	0	0.626859	5386388	32	4797	0	57
bin313.fa	95.7607	0.116144	0.505916	2733420	250	2826	0	42
bin314.fa	99.1883	0.649351	0.667464	4364818	164	4090	0	45
bin315.fa	98.4924	0.116822	0.665006	3523081	76	3072	0	47
bin316.fa	95.523	0.46729	0.682029	3564352	103	3146	0	47
bin317.fa	99.9733	0	0.506177	3051583	16	2882	0	39
bin318.fa	89.2523	1.16822	0.690472	4377888	28	3968	0	50
bin319.fa	79.4739	1.88854	0.62224	4304254	397	3976	0	33
bin32.fa	68.5333	1.6	0.567926	1239657	167	1157	3	38
bin320.fa	73.8293	1.55251	0.41386	2296357	227	2204	1	36
bin321.fa	94.6807	1.59787	0.695321	3297925	239	3120	0	50
bin322.fa	85.9929	5.99277	0.648567	3288696	402	3199	1	33
bin323.fa	99.3629	0.455063	0.643088	5360313	89	5083	0	52
bin324.fa	91.2993	1.25571	0.388467	2631063	202	2594	2	48
bin325.fa	100	0	0.358763	4538649	44	4113	0	73
bin326.fa	95.5071	2.41752	0.63608	4621983	273	4438	0	46
bin327.fa	97.9317	0.280584	0.523697	3808517	39	3433	2	61
bin328.fa	99.6753	0.137741	0.662744	6670048	18	6176	4	61
bin329.fa	100	0	0.648535	3533167	9	3336	3	48
bin33.fa	55.9638	1.47895	0.637367	2944603	746	3115	0	25
bin330.fa	99.1024	0.179611	0.464006	3980389	163	3937	3	27
bin331.fa	96.6719	0.125573	0.672207	3759778	168	3482	1	48
bin332.fa	83.008	0.588235	0.497075	3818617	568	3547	1	23
bin333.fa	95.8885	0.969828	0.601013	3764789	64	3399	0	46
bin334.fa	99.7992	0.401606	0.632455	4468005	26	4180	1	40
bin335.fa	98.3	0.697436	0.594862	4200990	13	4016	1	39
bin336.fa	100	1.07143	0.614634	3543968	26	3412	3	41
bin337.fa	51.8341	7.81499	0.439996	2299171	476	2329	20	83
bin338.fa	90	1.11111	0.630511	6972609	656	5176	3	69
bin339.fa	97.007	1.48785	0.499858	2631212	86	2491	2	38
bin34.fa	94.4711	2.38095	0.58366	5761578	736	5387	2	36
bin340.fa	99.2982	0.431034	0.619951	4117127	39	3735	3	47
bin341.fa	97.8873	3.19264	0.683268	5340435	33	4855	3	48
bin342.fa	68.9655	0	0.688104	3711881	174	3386	0	36
bin343.fa	98.8095	0.324675	0.581289	3360374	12	3242	3	38
bin344.fa	80.6192	0.811688	0.582208	3080520	257	3067	1	37
bin345.fa	98.1667	0.364103	0.590294	3783546	7	3594	3	47
bin346.fa	98.7616	1.47059	0.680678	5949015	132	5376	1	67
bin347.fa	98.1898	0.948814	0.365505	3526454	225	3376	1	23
bin348.fa	99.7603	0.124008	0.550591	5687745	138	5385	1	67
bin349.fa	99.3185	0.233645	0.670784	4126158	26	3636	0	55
bin35.fa	92.3115	9.78902	0.570608	4738284	153	4374	4	49
bin350.fa	95.1415	0.913242	0.38713	2893931	240	2796	1	48
bin351.fa	99.3243	1.20038	0.413574	4354482	98	3897	3	78
bin352.fa	99.9427	1.83486	0.639518	6122668	46	5594	0	57
bin353.fa	90.673	1.63551	0.689427	4271496	390	4022	1	49
bin354.fa	99.6587	0.365675	0.668627	3444704	18	3201	1	50
bin355.fa	99.6753	0.487013	0.673803	3438356	32	3297	0	51
bin356.fa	98.8061	0.471143	0.589717	4384700	114	4191	0	47
bin357.fa	76.0651	1.56987	0.638449	2998414	354	2840	0	23
bin358.fa	99.4302	0.238813	0.524386	3326663	29	3131	0	37
bin359.fa	99.6212	0.378788	0.675361	4192669	21	3731	0	54
bin36.fa	80.1329	4.09172	0.582146	7363577	915	5849	0	46
bin360.fa	75.4606	1.1396	0.708379	5814020	895	4889	4	46
bin361.fa	99.5652	0	0.691938	5131530	17	4777	0	47
bin362.fa	100	0.0374111	0.474192	2753241	18	2554	1	48
bin363.fa	96.2529	1.0929	0.651549	4000836	55	3708	0	52
bin364.fa	96.6667	0	0.645433	6689106	199	5250	2	101
bin365.fa	52.5705	3.76176	0.664421	1519068	293	1596	0	20
bin366.fa	97.4359	2.5641	0.555988	4248373	54	3685	3	53
bin367.fa	75.3292	1.72414	0.677789	9578567	683	7351	3	94
bin368.fa	58.8272	4.61182	0.679753	5293860	775	4282	2	45
bin369.fa	96.6323	0.844103	0.644458	3977889	122	3706	3	47
bin37.fa	78.242	1.26263	0.66212	4129675	202	3827	1	34
bin370.fa	97.4186	0	0.721414	2573032	24	2517	3	51
bin371.fa	99.6386	1.07265	0.667654	3948952	29	3759	2	45
bin372.fa	99.2129	0.38961	0.696507	2765539	55	2808	3	46
bin373.fa	97.7273	0	0.687644	3227850	10	2717	2	49
bin374.fa	96.5909	0	0.707747	3623336	144	3067	2	49
bin375.fa	98.1013	0.949367	0.609912	3246043	5	3226	3	48
bin376.fa	94.9462	2.65233	0.697655	8164589	56	6688	3	78
bin377.fa	94.8521	1.99673	0.659522	3309377	170	3103	0	47
bin378.fa	81.1408	5.31343	0.666764	3218729	456	3124	0	43
bin379.fa	61.7174	2.39592	0.652496	2326680	385	2314	0	15
bin38.fa	91.4046	0.971216	0.662687	2452067	157	2306	1	43
bin380.fa	76.8157	2.95159	0.669523	3495912	506	3464	0	38
bin381.fa	62.931	0	0.384926	2455782	393	2394	1	19
bin382.fa	99.3266	0.16835	0.446783	4274402	45	3651	1	63
bin383.fa	91.9338	1.4067	0.579358	7922279	643	6322	4	54
bin384.fa	98.7805	0	0.461806	3084971	32	2810	4	40
bin385.fa	99.5968	0.403226	0.586189	3162744	14	2948	3	46
bin386.fa	92.6835	2.34357	0.662157	4291546	235	4162	1	43
bin387.fa	98.7654	0	0.388831	3060514	29	2693	3	35
bin388.fa	73.5901	0.0144928	0.554554	3566117	552	3526	3	32
bin389.fa	89.3519	9.40171	0.559349	4371170	155	3923	1	48
bin39.fa	94.1656	2.48858	0.379167	4212713	415	3877	4	48
bin390.fa	99.5533	0.365675	0.661057	2973087	15	2812	0	43
bin391.fa	90.5983	2.5641	0.550297	3647277	39	3409	2	50
bin392.fa	94.1595	5.38936	0.45411	4715256	500	4105	0	40
bin393.fa	98.0432	0.921502	0.678688	3296370	112	3177	1	41
bin394.fa	53.5005	3.60502	0.295506	666524	163	580	0	11
bin395.fa	97.5	0.845468	0.643884	5035449	199	4632	2	58
bin396.fa	81.0091	0.92335	0.426088	1738311	234	1636	0	44
bin397.fa	98.6066	0	0.61152	3409309	70	3300	2	44
bin398.fa	100	0	0.547974	4485835	11	4024	1	58
bin399.fa	100	0.392813	0.388693	3538475	39	3340	6	61
bin4.fa	52.43	9.81559	0.374352	1453282	437	1395	0	27
bin40.fa	96.6129	8.22581	0.689394	14641895	386	11282	2	116
bin400.fa	96.2308	0.547303	0.45611	3192425	102	2933	3	81
bin401.fa	68.6602	0.150602	0.631244	2605755	437	2673	1	29
bin402.fa	60.3448	0	0.397128	1866281	325	1745	1	15
bin403.fa	99.2321	0.713621	0.673621	3848707	112	3708	1	48
bin404.fa	86.2714	0.884058	0.494253	2900814	290	2797	0	32
bin405.fa	80.3164	1.50208	0.359765	2440788	361	2272	0	20
bin406.fa	92.1892	0.5697	0.336288	2995711	255	2723	2	39
bin407.fa	99.2973	0.853242	0.650014	3716951	13	3500	3	49
bin408.fa	99.5417	0.458313	0.624746	3143606	3	3038	2	49
bin409.fa	76.7515	0.907591	0.455298	2905934	420	2726	0	27
bin41.fa	84.4828	5.17241	0.61833	2867876	18	2724	1	41
bin410.fa	100	0.0119918	0.58107	3768636	47	3386	3	43
bin411.fa	100	0	0.554162	3496282	12	3211	1	38
bin412.fa	62.5392	8.62069	0.515617	3462253	627	3158	0	39
bin413.fa	91.4572	1.4672	0.446771	2213741	149	1963	1	37
bin414.fa	100	0.143678	0.572652	3435550	20	3207	1	38
bin415.fa	54.2904	3.19032	0.581638	1587834	391	1591	3	8
bin416.fa	96.8458	0.323276	0.575652	4079933	90	3741	3	40
bin417.fa	94.165	2.84608	0.637687	4502292	425	4517	1	41
bin418.fa	94.8192	1.67286	0.619029	4209909	337	4002	2	37
bin419.fa	55.1411	0	0.697715	2238236	445	2283	1	22
bin42.fa	50.6931	6.88569	0.461241	1133699	357	1042	3	18
bin420.fa	94.3452	0.94246	0.36853	3918830	19	3761	0	32
bin421.fa	73.6246	6.31068	0.352658	1057599	15	1417	2	29
bin422.fa	94.9091	9.2233	0.332457	994896	2	1291	3	8
bin423.fa	78.5599	9.63406	0.359889	965192	12	1321	3	29
bin43.fa	97.7778	1.21212	0.503465	6784589	632	5346	2	63
bin44.fa	95.3488	0.872093	0.361185	2328040	103	2029	0	38
bin45.fa	70.1724	0	0.61912	4434845	115	4045	7	61
bin46.fa	69.4451	1.78754	0.54371	4189563	1233	3968	0	36
bin47.fa	74.6746	3.32817	0.653652	4255045	858	4196	1	56
bin48.fa	70.3278	1.11111	0.663024	1779153	213	1704	0	29
bin49.fa	62.963	0	0.433374	744001	44	800	0	33
bin5.fa	90	3.19444	0.69452	4674211	25	4313	1	48
bin50.fa	84.8546	0.574713	0.568578	4724301	325	3891	3	37
bin51.fa	85.9311	2.94118	0.591172	5049016	856	4148	0	41
bin52.fa	55.628	2.22222	0.606932	5367073	1647	5806	5	38
bin53.fa	95.2236	0.434783	0.496452	1987659	5	1910	3	36
bin54.fa	87.3883	3.16456	0.607761	2495113	35	2503	1	41
bin55.fa	78.6464	1.85185	0.557308	2073265	422	2017	0	23
bin56.fa	78.5915	2.4346	0.674969	5236596	700	4936	0	51
bin57.fa	89.3354	3.1669	0.726181	5508900	881	5356	2	49
bin58.fa	75.7071	0.378788	0.622883	2929421	21	2874	1	29
bin59.fa	57.0957	2.33957	0.617616	2129059	564	2194		38
bin6.fa	60.6505	8.71914	0.6395	6910246	2110	6623	2	65
bin60.fa	91.2903	6.48387	0.73055	9442964	560	8222	0	66
bin61.fa	51.085	6.67194	0.630505	1643347	477	1785	0	16
bin62.fa	50	3.44828	0.704592	3049108	703	2948	0	23
bin63.fa	69.7333	2	0.591264	824653	180	817	1	24
bin64.fa	94.0497	1.44928	0.486151	1982666	30	1977	3	34
bin65.fa	93.7134	2.47268	0.618055	3921122	69	3798	2	40
bin66.fa	95.3795	2.9703	0.562613	2050173	116	2047	3	45
bin67.fa	93.5233	1.1658	0.696831	2773319	150	2794	2	49
bin68.fa	94.6753	0.963203	0.640735	3314721	168	3471	0	52
bin69.fa	97.3934	1.83021	0.465299	3901196	152	3503	1	59
bin7.fa	79.0679	2.67327	0.46023	1845114	306	1682	3	32
bin70.fa	76.1368	0.728597	0.560193	5294348	1162	4786	1	27
bin71.fa	82.8156	1.02011	0.596092	2973200	69	2670	0	33
bin72.fa	54.3956	6.42299	0.389668	996400	189	947	0	10
bin73.fa	55.1724	0	0.647991	1937105	109	1814	0	23
bin74.fa	88.3	0.830769	0.683584	4749411	32	4464	0	42
bin75.fa	66.6711	1.5457	0.641416	3294867	538	3273	0	19
bin76.fa	55.8157	0	0.62582	2679892	706	2613	0	26
bin77.fa	81.3799	6.26984	0.685934	8849610	1491	7887	0	54
bin78.fa	52.795	2.99145	0.702924	2918417	836	2906	0	23
bin79.fa	93.8119	0.49505	0.429446	3395255	267	2861	2	27
bin8.fa	85.7143	4.4955	0.348633	1418139	201	1310	1	22
bin80.fa	89.5196	3.28963	0.6532	4254963	200	3915	0	47
bin81.fa	62.0939	6	0.533607	1412249	400	1285	0	20
bin82.fa	93.1818	1.65289	0.70275	7623588	341	6125	0	92
bin83.fa	90.1594	1.73913	0.641968	3519601	38	3450	1	39
bin84.fa	94.2568	0.225225	0.466152	1629027	15	1483	3	36
bin85.fa	92.6	0.4	0.70125	4256520	117	4282	0	48
bin86.fa	80.81	3.22581	0.386848	2496064	378	2412	0	30
bin87.fa	67.033	3.2967	0.402239	1547823	171	1426	1	29
bin88.fa	84.8944	0.6398	0.650931	3596587	115	3514	1	36
bin89.fa	98.7282	0.937082	0.498456	2834883	8	2451	2	34
bin9.fa	90.8205	4.16466	0.67515	4256453	431	4067	1	45
bin90.fa	70.6897	0	0.631555	3245668	87	2914	0	33
bin91.fa	74.6087	3.28986	0.681126	3765180	756	3666	0	30
bin92.fa	76.3752	1.36612	0.412374	2723201	341	2500	0	20
bin93.fa	78.12	2.03463	0.657214	3476339	242	3308	3	41
bin94.fa	68.1576	2.5641	0.613877	5170729	698	4399	2	39
bin95.fa	72.1419	8.36777	0.7426	3781947	977	3172		47
bin96.fa	95.865	2.85948	0.320063	2915506	278	2657	2	34
bin97.fa	85.7576	2.27273	0.540889	5596700	33	4566	4	41
bin98.fa	97.4594	2.97619	0.677935	5168147	97	4832	0	52
bin99.fa	87.6916	0.511945	0.666353	3035730	113	2976	0	43

## Sheet: Table S6
Table S6 Relative abundance of 423 MAGs in metagenomes and metatranscriptomes
Genome	classification	summer_MG	winter_MG	summer_MT	winter_MT
bin1	d__Bacteria;p__Marinisomatota;c__Marinisomatia;o__Marinisomatales;f__TCS55;g__UBA2126;s__UBA2126 sp004124385	0	0	0	0
bin10	d__Bacteria;p__Pseudomonadota;c__Alphaproteobacteria;o__Caulobacterales;f__Caulobacteraceae;g__Phenylobacterium;s__	0.00180713	0.000185256	0	0
bin100	d__Bacteria;p__Pseudomonadota;c__Gammaproteobacteria;o__Enterobacterales;f__Enterobacteriaceae;g__Leclercia;s__Leclercia adecarboxylata	0	0.0005254	0	0
bin101	d__Bacteria;p__Planctomycetota;c__Phycisphaerae;o__Phycisphaerales;f__SM1A02;g__;s__	0	0.000494752	0	0
bin102	d__Bacteria;p__Pseudomonadota;c__Alphaproteobacteria;o__Rhodobacterales;f__Rhodobacteraceae;g__HKCCE3408;s__	0	0.000469604	0	0
bin103	d__Bacteria;p__Planctomycetota;c__Planctomycetia;o__Pan216;f__Pan216;g__;s__	0	0.000369181	0	0
bin104	d__Bacteria;p__Pseudomonadota;c__Gammaproteobacteria;o__Pseudomonadales;f__Moraxellaceae;g__Acinetobacter;s__Acinetobacter bohemicus	0	0.000145646	0	0
bin105	d__Bacteria;p__Planctomycetota;c__Planctomycetia;o__Pirellulales;f__Pirellulaceae;g__;s__	0.000239387	0.000103609	0	0
bin106	d__Bacteria;p__Pseudomonadota;c__Alphaproteobacteria;o__Rhodobacterales;f__Rhodobacteraceae;g__Pseudooceanicola_C;s__	0	0.000132834	0	0
bin107	d__Bacteria;p__Planctomycetota;c__Planctomycetia;o__Planctomycetales;f__Planctomycetaceae;g__;s__	3.18817e-05	0.000659665	0	0
bin108	d__Bacteria;p__Actinomycetota;c__Acidimicrobiia;o__Acidimicrobiales;f__JACDCH01;g__UBA9382;s__	1.60786e-05	0.000905114	0	0
bin109	d__Bacteria;p__Planctomycetota;c__Phycisphaerae;o__Phycisphaerales;f__UBA1924;g__PNC22;s__	0	0.00027174	0	0
bin11	d__Bacteria;p__Pseudomonadota;c__Gammaproteobacteria;o__Burkholderiales;f__Burkholderiaceae_B;g__Methylibium;s__	0	0.000179801	0	0
bin110	d__Archaea;p__Thermoproteota;c__Nitrososphaeria;o__Nitrososphaerales;f__UBA57;g__UBA57;s__UBA57 sp002494565	0	8.20737e-05	0	0
bin111	d__Bacteria;p__Acidobacteriota;c__Vicinamibacteria;o__Vicinamibacterales;f__UBA8438;g__NP936;s__NP936 sp015659035	0.000199896	0.000112207	0	0
bin112	d__Bacteria;p__Acidobacteriota;c__Blastocatellia;o__Pyrinomonadales;f__Pyrinomonadaceae;g__;s__	5.76972e-05	0.00193646	0	0
bin113	d__Bacteria;p__Acidobacteriota;c__Thermoanaerobaculia;o__UBA5704;f__QQVD01;g__QQVD01;s__	0	0.000347029	0	0
bin114	d__Bacteria;p__Bacteroidota;c__Bacteroidia;o__Flavobacteriales;f__Flavobacteriaceae;g__Muricauda;s__Muricauda sp017795065	0	0.000404543	0	0
bin115	d__Bacteria;p__Planctomycetota;c__Planctomycetia;o__Pirellulales;f__Lacipirellulaceae;g__Bythopirellula;s__	0	0.000172203	0	0
bin116	d__Bacteria;p__Pseudomonadota;c__Gammaproteobacteria;o__Pseudomonadales;f__HTCC2089;g__UBA7803;s__	0	0.00013773	0	0
bin117	d__Bacteria;p__Planctomycetota;c__Planctomycetia;o__Pirellulales;f__Pirellulaceae;g__;s__	0	0.000258019	0	0
bin118	d__Bacteria;p__Bacteroidota;c__Bacteroidia;o__Chitinophagales;f__Saprospiraceae;g__;s__	0	0.0001322	0	0
bin119	d__Bacteria;p__Pseudomonadota;c__Gammaproteobacteria;o__Enterobacterales_A;f__Shewanellaceae;g__Shewanella;s__Shewanella seohaensis	0	0	0	0
bin12	d__Bacteria;p__Pseudomonadota;c__Gammaproteobacteria;o__Pseudomonadales;f__Pseudomonadaceae;g__Pseudomonas_E;s__Pseudomonas_E fragi	0	0.000629247	0	0
bin120	d__Bacteria;p__Pseudomonadota;c__Alphaproteobacteria;o__Parvibaculales;f__Parvibaculaceae;g__Parvibaculum;s__Parvibaculum sp002480495	0	0.00019157	0	0
bin121	d__Archaea;p__Thermoplasmatota;c__Poseidoniia;o__Poseidoniales;f__Poseidoniaceae;g__UBA226;s__	0.000334825	0.00042275	0	0.000105172
bin122	d__Bacteria;p__Pseudomonadota;c__Alphaproteobacteria;o__Rhodobacterales;f__Rhodobacteraceae;g__Pseudophaeobacter_A;s__	0	0.000126129	0	0
bin123	d__Bacteria;p__Pseudomonadota;c__Alphaproteobacteria;o__Rhodospirillales_A;f__Casp-alpha2;g__UBA4479;s__	0	9.62364e-05	0	0
bin124	d__Bacteria;p__Actinomycetota;c__Acidimicrobiia;o__Acidimicrobiales;f__MedAcidi-G1;g__UBA9410;s__UBA9410 sp012961035	0.000856721	0.000456669	0	0
bin125	d__Bacteria;p__Bacteroidota;c__Bacteroidia;o__Flavobacteriales;f__Flavobacteriaceae;g__Muricauda;s__	0	0.000635242	0	0
bin126	d__Archaea;p__Thermoplasmatota;c__Poseidoniia;o__Poseidoniales;f__Poseidoniaceae;g__MGIIa-K1;s__	0.000130742	0.000173708	0	0
bin127	d__Bacteria;p__Planctomycetota;c__Planctomycetia;o__Pirellulales;f__Pirellulaceae;g__;s__	2.82322e-05	0.00075925	0	0
bin128	d__Bacteria;p__Planctomycetota;c__Planctomycetia;o__Gemmatales;f__Gemmataceae;g__Fimbriiglobus;s__	2.9111e-05	0.000849241	0	0
bin129	d__Bacteria;p__Pseudomonadota;c__Alphaproteobacteria;o__UBA6615;f__;g__;s__	0	9.24085e-05	0	0
bin13	d__Bacteria;p__Bacteroidota;c__Bacteroidia;o__Chitinophagales;f__Saprospiraceae;g__Flavilitoribacter;s__	0	0.000210597	0	0
bin130	d__Bacteria;p__Pseudomonadota;c__Gammaproteobacteria;o__Immundisolibacterales;f__Immundisolibacteraceae;g__QNFC01;s__	1.8973e-05	0.000296833	0	0
bin131	d__Bacteria;p__Planctomycetota;c__Planctomycetia;o__Pirellulales;f__Lacipirellulaceae;g__Lacipirellula;s__	0	0.00011998	0	0
bin132	d__Bacteria;p__Actinomycetota;c__Thermoleophilia;o__Solirubrobacterales;f__JACPNS01;g__JACPNS01;s__	2.05378e-05	0.000397928	0	0
bin133	d__Bacteria;p__Gemmatimonadota;c__Gemmatimonadetes;o__Gemmatimonadales;f__Gemmatimonadaceae;g__Gemmatimonas;s__Gemmatimonas sp016741895	0.00122289	0	0	0
bin134	d__Bacteria;p__Pseudomonadota;c__Alphaproteobacteria;o__Rhizobiales;f__Hyphomicrobiaceae;g__Hyphomicrobium_A;s__	0	0.000159364	0	0
bin135	d__Bacteria;p__Bacteroidota;c__Bacteroidia;o__Chitinophagales;f__Saprospiraceae;g__JABDMH01;s__	0	0.000261042	0	0
bin136	d__Bacteria;p__Bacteroidota;c__Bacteroidia;o__Chitinophagales;f__Saprospiraceae;g__Flavilitoribacter;s__	0	0.000357675	0	0
bin137	d__Bacteria;p__Myxococcota;c__Polyangia;o__Polyangiales;f__Polyangiaceae;g__CAITIQ01;s__	4.94311e-05	0.00137494	0	0
bin138	d__Bacteria;p__Pseudomonadota;c__Gammaproteobacteria;o__Pseudomonadales;f__Alcanivoracaceae;g__PGZG01;s__	0	0.000226134	0	0
bin139	d__Bacteria;p__Myxococcota_A;c__UBA9160;o__SZUA-336;f__SZUA-336;g__;s__	0	0.000160958	0	0
bin14	d__Bacteria;p__Pseudomonadota;c__Alphaproteobacteria;o__Caulobacterales;f__Hyphomonadaceae;g__IH12;s__	0	0.000838886	0	0
bin140	d__Bacteria;p__Pseudomonadota;c__Alphaproteobacteria;o__UBA8366;f__UBA8366;g__WHUA01;s__	0	0.00013853	0	0
bin141	d__Bacteria;p__Pseudomonadota;c__Alphaproteobacteria;o__UBA6615;f__;g__;s__	1.81149e-05	0.000577273	0	0
bin142	d__Bacteria;p__Myxococcota;c__Polyangia;o__Fen-1088;f__Fen-1088;g__;s__	0	0.000180939	0	0
bin143	d__Bacteria;p__Pseudomonadota;c__Gammaproteobacteria;o__Burkholderiales;f__Burkholderiaceae_B;g__Comamonas;s__Comamonas sp009360615	3.00818e-05	0.00239303	0	0
bin144	d__Bacteria;p__Planctomycetota;c__Planctomycetia;o__Gemmatales;f__Gemmataceae;g__;s__	0	0.000195708	0	0
bin145	d__Bacteria;p__Pseudomonadota;c__Alphaproteobacteria;o__Caulobacterales;f__Hyphomonadaceae;g__Henriciella;s__Henriciella pelagia	0	0.00117007	0	0
bin146	d__Bacteria;p__Planctomycetota;c__UBA1135;o__UBA1135;f__JADKAF01;g__;s__	0	0.000173325	0	0
bin147	d__Bacteria;p__Pseudomonadota;c__Alphaproteobacteria;o__Rhizobiales;f__Beijerinckiaceae;g__Bosea;s__	2.02928e-05	0.000441925	0	0
bin148	d__Bacteria;p__Pseudomonadota;c__Alphaproteobacteria;o__Sneathiellales;f__Sneathiellaceae;g__Sneathiella;s__	0	0.000260312	0	0
bin149	d__Bacteria;p__Bacillota;c__Bacilli;o__Staphylococcales;f__Staphylococcaceae;g__Staphylococcus;s__Staphylococcus capitis	0	0	5.59658e-05	2.00846e-05
bin15	d__Bacteria;p__Pseudomonadota;c__Gammaproteobacteria;o__Enterobacterales;f__Enterobacteriaceae;g__Phytobacter;s__Phytobacter ursingii	0	0.00018536	0.000181843	2.11485e-06
bin150	d__Bacteria;p__Pseudomonadota;c__Alphaproteobacteria;o__Caulobacterales;f__Maricaulaceae;g__Maricaulis;s__	0	0.000194002	0	0
bin151	d__Archaea;p__Thermoplasmatota;c__Poseidoniia;o__Poseidoniales;f__Poseidoniaceae;g__UBA60;s__	0.000280203	0.000343285	0	0
bin152	d__Bacteria;p__Planctomycetota;c__Planctomycetia;o__Pirellulales;f__UBA7805;g__;s__	6.72211e-05	0.000117839	0	0
bin153	d__Archaea;p__Thermoplasmatota;c__Poseidoniia;o__Poseidoniales;f__Thalassarchaeaceae;g__MGIIb-P;s__	4.78473e-05	0.000137365	0	0
bin154	d__Bacteria;p__Pseudomonadota;c__Alphaproteobacteria;o__Caulobacterales;f__Caulobacteraceae;g__Phenylobacterium;s__	0	0.000146145	0	0
bin155	d__Bacteria;p__Actinomycetota;c__Thermoleophilia;o__Miltoncostaeales;f__Miltoncostaeaceae;g__Miltoncostaea;s__	0	0.000165709	0	0
bin156	d__Bacteria;p__Actinomycetota;c__Acidimicrobiia;o__UBA5794;f__ZC4RG35;g__SZUA-217;s__	0	0.00015751	0	0
bin157	d__Bacteria;p__Pseudomonadota;c__Alphaproteobacteria;o__Sphingomonadales;f__Sphingomonadaceae;g__Sphingobium;s__	0.000825621	0	0	0
bin158	d__Bacteria;p__SAR324;c__SAR324;o__SAR324;f__NAC60-12;g__Arctic96AD-7;s__Arctic96AD-7 sp022448485	0.000100563	0.000145741	0	0
bin159	d__Bacteria;p__Chloroflexota;c__Anaerolineae;o__Aggregatilineales;f__Phototrophicaceae;g__;s__	0	0.000284239	0	0
bin16	d__Bacteria;p__Pseudomonadota;c__Alphaproteobacteria;o__Caulobacterales;f__Hyphomonadaceae;g__UBA7672;s__	0	0.000247258	0	0
bin160	d__Bacteria;p__Planctomycetota;c__B15-G4;o__B15-G4;f__B15-G4;g__JACKHP01;s__	2.35068e-05	0.000535862	0	0
bin161	d__Bacteria;p__Pseudomonadota;c__Gammaproteobacteria;o__Pseudomonadales;f__Pseudomonadaceae;g__Stutzerimonas;s__Stutzerimonas stutzeri	0	7.79516e-05	0	0
bin162	d__Bacteria;p__Bacteroidota;c__Bacteroidia;o__Flavobacteriales;f__Weeksellaceae;g__Epilithonimonas;s__Epilithonimonas vandammei	0	0.00010503	0	0
bin163	d__Bacteria;p__Pseudomonadota;c__Alphaproteobacteria;o__Caulobacterales;f__Parvularculaceae;g__Parvularcula;s__Parvularcula marina	0	9.02865e-05	0	0
bin164	d__Bacteria;p__Bacteroidota;c__Bacteroidia;o__Flavobacteriales;f__Flavobacteriaceae;g__Robiginitalea;s__Robiginitalea biformata	0	0.000184353	0	0
bin165	d__Bacteria;p__Pseudomonadota;c__Gammaproteobacteria;o__Pseudomonadales;f__Halomonadaceae;g__Halomonas;s__Halomonas aquamarina	2.31775e-05	7.98545e-05	0	0
bin166	d__Bacteria;p__Pseudomonadota;c__Gammaproteobacteria;o__Ga0077536;f__Ga0077536;g__;s__	0	0.000179708	0	0
bin167	d__Bacteria;p__Myxococcota;c__XYA12-FULL-58-9;o__XYA12-FULL-58-9;f__JABJBS01;g__;s__	0.000268033	0.000242753	0	0
bin168	d__Bacteria;p__Planctomycetota;c__Planctomycetia;o__Planctomycetales;f__Planctomycetaceae;g__UBA8437;s__	1.76935e-05	9.31672e-05	0	0
bin169	d__Bacteria;p__Chloroflexota;c__Anaerolineae;o__Anaerolineales;f__UBA11657;g__UBA11657;s__	0.00010865	0.000137664	0	0
bin17	d__Bacteria;p__Pseudomonadota;c__Alphaproteobacteria;o__Rhodobacterales;f__Rhodobacteraceae;g__Maritimibacter;s__Maritimibacter alkaliphilus	0	0.000169872	0	0
bin170	d__Bacteria;p__Pseudomonadota;c__Gammaproteobacteria;o__Enterobacterales_A;f__Alteromonadaceae;g__Pararheinheimera;s__	0	0.000221871	0	0
bin171	d__Bacteria;p__Pseudomonadota;c__Alphaproteobacteria;o__Rhodospirillales_A;f__Casp-alpha2;g__UBA4479;s__UBA4479 sp017644185	0	0.000252949	0	0
bin172	d__Bacteria;p__Pseudomonadota;c__Alphaproteobacteria;o__UBA9219;f__RGZA01;g__RGZA01;s__	0.000727865	0	0	0
bin173	d__Bacteria;p__Pseudomonadota;c__Alphaproteobacteria;o__Caulobacterales;f__Caulobacteraceae;g__Caulobacter;s__	0.00182723	0	0	0
bin174	d__Bacteria;p__Pseudomonadota;c__Alphaproteobacteria;o__Caulobacterales;f__Maricaulaceae;g__JAJFFL01;s__	0	0.000173575	0	0
bin175	d__Bacteria;p__SAR324;c__SAR324;o__SAR324;f__NAC60-12;g__UBA8110;s__UBA8110 sp002707655	0.000158753	0.000138259	0	0
bin176	d__Bacteria;p__Bacteroidota;c__Ignavibacteria;o__SJA-28;f__B-1AR;g__;s__	3.40669e-05	0.000603315	0	0
bin177	d__Bacteria;p__Actinomycetota;c__Actinomycetia;o__Mycobacteriales;f__Mycobacteriaceae;g__Mycobacterium;s__	2.66332e-05	0.000909721	0	0
bin178	d__Bacteria;p__Actinomycetota;c__Actinomycetia;o__Euzebyales;f__Euzebyaceae;g__Euzebya;s__	0	0.000252598	0	0
bin179	d__Bacteria;p__Actinomycetota;c__Actinomycetia;o__Propionibacteriales;f__Propionibacteriaceae;g__Cutibacterium;s__Cutibacterium acnes	0	0	0.00155411	0.0014271
bin18	d__Bacteria;p__Pseudomonadota;c__Gammaproteobacteria;o__Enterobacterales_A;f__Alteromonadaceae;g__Pararheinheimera;s__	0	0.000588892	0	0
bin180	d__Bacteria;p__Pseudomonadota;c__Gammaproteobacteria;o__Burkholderiales;f__Burkholderiaceae;g__Telluria;s__	0.00106274	0	0	0
bin181	d__Bacteria;p__Pseudomonadota;c__Alphaproteobacteria;o__Sphingomonadales;f__Sphingomonadaceae;g__Sphingopyxis;s__Sphingopyxis soli	0.000521398	0	0	0
bin182	d__Bacteria;p__Cyanobacteriota;c__Vampirovibrionia;o__Obscuribacterales;f__Obscuribacteraceae;g__JAFKGK01;s__JAFKGK01 sp017307165	0.00131076	0	0	0
bin183	d__Bacteria;p__Pseudomonadota;c__Alphaproteobacteria;o__Ferrovibrionales;f__Ferrovibrionaceae;g__SYSU-D60015;s__	0	0.000270931	0	0
bin184	d__Bacteria;p__Pseudomonadota;c__Alphaproteobacteria;o__Sphingomonadales;f__Sphingomonadaceae;g__Sphingomonas;s__Sphingomonas hankookensis_A	0	0.000138222	0	0
bin185	d__Bacteria;p__Bacteroidota;c__Bacteroidia;o__Chitinophagales;f__Saprospiraceae;g__JANSWP01;s__	0.00030296	0.00533058	0	0
bin186	d__Bacteria;p__Bacteroidota;c__Bacteroidia;o__Cytophagales;f__Cyclobacteriaceae;g__ELB16-189;s__	0.000762548	0	0	0
bin187	d__Bacteria;p__Pseudomonadota;c__Alphaproteobacteria;o__Caulobacterales;f__Caulobacteraceae;g__;s__	0.000796519	0	4.99225e-05	0
bin188	d__Bacteria;p__Bacteroidota;c__Bacteroidia;o__Flavobacteriales;f__Parvicellaceae;g__GCA-2716065;s__	7.34585e-05	0.000142788	0	0
bin189	d__Bacteria;p__Chloroflexota;c__Dehalococcoidia;o__SAR202;f__UBA826;g__UBA11996;s__UBA11996 sp002435305	0.000303971	0.000338775	0	0.000423139
bin19	d__Bacteria;p__Pseudomonadota;c__Alphaproteobacteria;o__UBA1280;f__UBA6156;g__UM-FILTER-53-9;s__	0	0.000235908	0	0
bin190	d__Bacteria;p__Pseudomonadota;c__Gammaproteobacteria;o__Pseudomonadales;f__HTCC2089;g__UBA4421;s__	0	0.000193976	0	0
bin191	d__Bacteria;p__Pseudomonadota;c__Gammaproteobacteria;o__Burkholderiales;f__Burkholderiaceae_C;g__Achromobacter;s__Achromobacter xylosoxidans	0.000421348	0	1.18521e-05	0
bin192	d__Bacteria;p__Pseudomonadota;c__Alphaproteobacteria;o__Bin95;f__Bin95;g__VMCJ01;s__	0	0.000236548	0	0
bin193	d__Bacteria;p__Pseudomonadota;c__Gammaproteobacteria;o__Immundisolibacterales;f__Immundisolibacteraceae;g__;s__	0	0.000143853	0	0
bin194	d__Bacteria;p__Acidobacteriota;c__Thermoanaerobaculia;o__UBA5704;f__QQVD01;g__QQVD01;s__	0	0.000364688	0	0
bin195	d__Bacteria;p__Verrucomicrobiota;c__Verrucomicrobiae;o__Verrucomicrobiales;f__Verrucomicrobiaceae;g__Prosthecobacter;s__	0.00110651	0	0	0
bin196	d__Bacteria;p__Planctomycetota;c__Phycisphaerae;o__Phycisphaerales;f__SM1A02;g__;s__	0	0.000132238	0	0
bin197	d__Bacteria;p__Pseudomonadota;c__Gammaproteobacteria;o__Berkiellales;f__Berkiellaceae;g__Berkiella;s__Berkiella sp001898235	0.000913332	0	0	0
bin198	d__Bacteria;p__Myxococcota;c__Polyangia;o__Nannocystales;f__Nannocystaceae;g__JAESSZ01;s__	0	0.000150091	0	0
bin199	d__Bacteria;p__Bdellovibrionota;c__Bdellovibrionia;o__Bdellovibrionales;f__Bdellovibrionaceae;g__Bdellovibrio;s__	0	0.000347142	0	0
bin2	d__Bacteria;p__Pseudomonadota;c__Gammaproteobacteria;o__Pseudomonadales;f__Alcanivoracaceae;g__Alcanivorax;s__Alcanivorax venustensis	0	0.000176654	0	0
bin20	d__Bacteria;p__Planctomycetota;c__Phycisphaerae;o__Phycisphaerales;f__UBA1924;g__;s__	0	0.000132023	0	0
bin200	d__Bacteria;p__SAR324;c__SAR324;o__SAR324;f__NAC60-12;g__Arctic96AD-7;s__Arctic96AD-7 sp002082305	0.00556217	0.00449292	0.00207462	0.00138205
bin201	d__Bacteria;p__Actinomycetota;c__Acidimicrobiia;o__Acidimicrobiales;f__TK06;g__UBA2110;s__UBA2110 sp002719335	0.00145739	0.00113281	0	0
bin202	d__Bacteria;p__Pseudomonadota;c__Gammaproteobacteria;o__Enterobacterales;f__Enterobacteriaceae;g__Rahnella;s__Rahnella variigena	0	0.00106665	0	0
bin203	d__Bacteria;p__Bacillota;c__Bacilli;o__Lactobacillales;f__Streptococcaceae;g__Lactococcus;s__Lactococcus lactis	0	0.00150833	0	0
bin204	d__Bacteria;p__Patescibacteria;c__Paceibacteria;o__UBA9983_A;f__UBA2100;g__UBA10103;s__	0	0.000407104	0	0
bin205	d__Bacteria;p__Cyanobacteriota;c__Vampirovibrionia;o__Obscuribacterales;f__Obscuribacteraceae;g__JADYXS01;s__	0.000400084	0	0	0
bin206	d__Bacteria;p__Pseudomonadota;c__Alphaproteobacteria;o__Rhizobiales;f__Rhizobiaceae;g__Mesorhizobium_A;s__	0	0.000272843	0	0
bin207	d__Bacteria;p__Bacteroidota;c__Bacteroidia;o__Chitinophagales;f__Chitinophagaceae;g__Sediminibacterium;s__Sediminibacterium sp012270485	0.000564996	0	0	0
bin208	d__Bacteria;p__Pseudomonadota;c__Alphaproteobacteria;o__Rhodobacterales;f__Rhodobacteraceae;g__UBA3077;s__	0.000851158	0.00017061	0	0
bin209	d__Bacteria;p__Pseudomonadota;c__Alphaproteobacteria;o__UBA1280;f__UBA2136;g__UBA2136;s__UBA2136 sp002328405	0	0.000204403	0	0
bin21	d__Bacteria;p__Calditrichota;c__Calditrichia;o__RBG-13-44-9;f__J042;g__JACKAQ01;s__	0	0.000367751	0	0
bin210	d__Bacteria;p__Acidobacteriota;c__Blastocatellia;o__Pyrinomonadales;f__Pyrinomonadaceae;g__OLB17;s__	2.89177e-05	0.00064934	0	0
bin211	d__Bacteria;p__Pseudomonadota;c__Gammaproteobacteria;o__Enterobacterales_A;f__Vibrionaceae;g__Vibrio;s__Vibrio metschnikovii	4.17933e-05	0.000323402	0	0
bin212	d__Bacteria;p__Chloroflexota;c__Dehalococcoidia;o__SAR202;f__GCA-002694895;g__GCA-002694895;s__	0.000112555	0.000195783	0	0
bin213	d__Bacteria;p__Verrucomicrobiota;c__Verrucomicrobiae;o__Verrucomicrobiales;f__Verrucomicrobiaceae;g__Prosthecobacter;s__Prosthecobacter vanneervenii	0.000669725	0	0	0
bin214	d__Bacteria;p__Pseudomonadota;c__Alphaproteobacteria;o__Sphingomonadales;f__Sphingomonadaceae;g__Erythrobacter;s__	0	0.000180218	0	0
bin215	d__Bacteria;p__Myxococcota;c__Polyangia;o__Nannocystales;f__Nannocystaceae;g__JAESSZ01;s__	0	0.000188821	0	0
bin216	d__Bacteria;p__Chlamydiota;c__Chlamydiia;o__Chlamydiales;f__Rhabdochlamydiaceae;g__SZUA-160;s__	0	0.00027963	0	0
bin217	d__Bacteria;p__Pseudomonadota;c__Gammaproteobacteria;o__Burkholderiales;f__Burkholderiaceae_B;g__Hylemonella;s__Hylemonella sp019745555	0.000667639	1.32517e-05	0	0
bin218	d__Bacteria;p__Myxococcota;c__Polyangia;o__Haliangiales;f__Haliangiaceae;g__;s__	0	0.000189409	0	0
bin219	d__Bacteria;p__Verrucomicrobiota;c__Verrucomicrobiae;o__Verrucomicrobiales;f__Verrucomicrobiaceae;g__Prosthecobacter;s__	0.000521606	0	0	0
bin22	d__Archaea;p__Thermoplasmatota;c__Poseidoniia;o__Poseidoniales;f__Thalassarchaeaceae;g__MGIIb-O3;s__	0.000445686	0.000302137	0	0
bin220	d__Bacteria;p__Actinomycetota;c__Acidimicrobiia;o__Acidimicrobiales;f__MedAcidi-G1;g__UBA3125;s__UBA3125 sp015658775	0.000255935	0.000108234	0	0
bin221	d__Bacteria;p__Pseudomonadota;c__Alphaproteobacteria;o__Acetobacterales;f__Acetobacteraceae;g__Rhodovarius;s__Rhodovarius lipocyclicus	0.000386394	2.07872e-05	0	0
bin222	d__Bacteria;p__Pseudomonadota;c__Gammaproteobacteria;o__Pseudomonadales;f__Pseudomonadaceae;g__Pseudomonas_E;s__	0	0.000539187	0	0
bin223	d__Bacteria;p__Planctomycetota;c__Phycisphaerae;o__Phycisphaerales;f__UBA1924;g__;s__	0.0010924	0	0	0
bin224	d__Bacteria;p__Pseudomonadota;c__Alphaproteobacteria;o__Caulobacterales;f__Maricaulaceae;g__Maricaulis;s__	0	0.00043758	0	0
bin225	d__Bacteria;p__Pseudomonadota;c__Gammaproteobacteria;o__Burkholderiales;f__Methylophilaceae;g__Methylophilus;s__Methylophilus sp015354335	0.00269241	0.000487809	8.54151e-06	0
bin226	d__Bacteria;p__Pseudomonadota;c__Gammaproteobacteria;o__Immundisolibacterales;f__Immundisolibacteraceae;g__;s__	0	0.000226811	0	0
bin227	d__Bacteria;p__Bacillota;c__Bacilli;o__Lactobacillales;f__Lactobacillaceae;g__Latilactobacillus;s__Latilactobacillus sakei	0	0.000192522	0	0
bin228	d__Bacteria;p__Pseudomonadota;c__Alphaproteobacteria;o__UBA2400;f__UBA2400;g__UBA2400;s__	0.00045145	0	0	0
bin229	d__Bacteria;p__Pseudomonadota;c__Gammaproteobacteria;o__Burkholderiales;f__Burkholderiaceae_B;g__Comamonas;s__Comamonas aquatica	0	0.000860218	0	0
bin23	d__Bacteria;p__Pseudomonadota;c__Alphaproteobacteria;o__Rhizobiales;f__Beijerinckiaceae;g__Methylobacterium;s__Methylobacterium rhodesianum	0.000162332	0.000139176	0	0
bin230	d__Bacteria;p__Elusimicrobiota;c__Elusimicrobia;o__UBA1565;f__UBA9628;g__GWA2-66-18;s__	0.000924969	0	0	0
bin231	d__Bacteria;p__Bacteroidota;c__Bacteroidia;o__Chitinophagales;f__Saprospiraceae;g__;s__	0	0.000220208	0	0
bin232	d__Bacteria;p__Actinomycetota;c__Acidimicrobiia;o__Acidimicrobiales;f__UBA11606;g__JAJRXC01;s__	0	0.000341183	0	0
bin233	d__Bacteria;p__Pseudomonadota;c__Gammaproteobacteria;o__Burkholderiales;f__Burkholderiaceae_B;g__Acidovorax;s__Acidovorax sp000302535	0.000834241	0.000542512	0	0
bin234	d__Bacteria;p__Patescibacteria;c__Gracilibacteria;o__UBA1369;f__UBA1369;g__JAGQLQ01;s__	0	0.000207824	0	0
bin235	d__Bacteria;p__Pseudomonadota;c__Gammaproteobacteria;o__Pseudomonadales;f__Oleiphilaceae;g__Marinobacter;s__Marinobacter nauticus	0	0.000513955	0	0
bin236	d__Bacteria;p__Bacteroidota;c__Bacteroidia;o__Chitinophagales;f__Saprospiraceae;g__;s__	0	0.000164027	0	0
bin237	d__Bacteria;p__Pseudomonadota;c__Gammaproteobacteria;o__Burkholderiales;f__Rhodocyclaceae;g__Methyloversatilis;s__Methyloversatilis discipulorum_A	0.00274635	0.000209212	7.0014e-06	0
bin238	d__Bacteria;p__Pseudomonadota;c__Alphaproteobacteria;o__Rhizobiales;f__Beijerinckiaceae;g__Bosea;s__Bosea sp001556125	0.000163462	0.000121189	0	0
bin239	d__Bacteria;p__Planctomycetota;c__Planctomycetia;o__Planctomycetales;f__Planctomycetaceae;g__SXKJ01;s__	0.000902776	0	0	0
bin24	d__Bacteria;p__Pseudomonadota;c__Gammaproteobacteria;o__Burkholderiales;f__Neisseriaceae;g__Neisseria;s__Neisseria suis	0.000105734	0.000821818	0	0
bin240	d__Bacteria;p__Pseudomonadota;c__Gammaproteobacteria;o__Enterobacterales;f__Enterobacteriaceae;g__Klebsiella;s__Klebsiella ornithinolytica	0	0.000730174	0	0
bin241	d__Bacteria;p__Pseudomonadota;c__Alphaproteobacteria;o__Caulobacterales;f__Caulobacteraceae;g__Brevundimonas;s__	0	0.000184478	0	0
bin242	d__Bacteria;p__Pseudomonadota;c__Gammaproteobacteria;o__Burkholderiales;f__Burkholderiaceae_B;g__Aquabacterium;s__	0	0.000194731	0	0
bin243	d__Bacteria;p__Pseudomonadota;c__Gammaproteobacteria;o__Burkholderiales;f__Rhodocyclaceae;g__Zoogloea;s__	0.00117877	0	0	0
bin244	d__Bacteria;p__Pseudomonadota;c__Gammaproteobacteria;o__Pseudomonadales;f__Oleiphilaceae;g__Marinobacter;s__Marinobacter mobilis	0	0.0012514	0	0
bin245	d__Bacteria;p__Pseudomonadota;c__Alphaproteobacteria;o__Rhizobiales;f__Rhizobiaceae;g__Oricola;s__	0	0.000437477	0	0
bin246	d__Bacteria;p__Chloroflexota;c__Dehalococcoidia;o__SAR202;f__UBA11138;g__UBA1123;s__UBA1123 sp002313895	0.000960669	0.000618317	0	0.000466635
bin247	d__Bacteria;p__Pseudomonadota;c__Alphaproteobacteria;o__Sphingomonadales;f__Sphingomonadaceae;g__Sphingorhabdus_B;s__Sphingorhabdus_B contaminans	0.000979024	0	0	0
bin248	d__Bacteria;p__Actinomycetota;c__Acidimicrobiia;o__Acidimicrobiales;f__MedAcidi-G1;g__S20-B6;s__	0.000531989	0.000279796	0	0
bin249	d__Archaea;p__Thermoplasmatota;c__Poseidoniia;o__Poseidoniales;f__Thalassarchaeaceae;g__JAKUTA01;s__	0.000304359	0.000225102	0	0
bin25	d__Bacteria;p__Patescibacteria;c__Saccharimonadia;o__Saccharimonadales;f__JAGPDM01;g__;s__	0	0.000630097	0	0
bin250	d__Bacteria;p__Pseudomonadota;c__Alphaproteobacteria;o__Rhizobiales;f__Xanthobacteraceae;g__Bradyrhizobium;s__Bradyrhizobium japonicum_C	0.00047562	0.000633696	0	0
bin251	d__Bacteria;p__Bacteroidota;c__Bacteroidia;o__Chitinophagales;f__Saprospiraceae;g__M3007;s__	0	0.000187495	0	0
bin252	d__Bacteria;p__Pseudomonadota;c__Alphaproteobacteria;o__Rhizobiales;f__Xanthobacteraceae;g__Bradyrhizobium;s__	2.50045e-05	0.000118428	0	0
bin253	d__Bacteria;p__Pseudomonadota;c__Alphaproteobacteria;o__Sphingomonadales;f__Sphingomonadaceae;g__Sphingomonas;s__	1.64194e-05	0.000307076	0	0
bin254	d__Bacteria;p__Verrucomicrobiota;c__Verrucomicrobiae;o__Verrucomicrobiales;f__DEV007;g__;s__	0	0.000815969	0	0
bin255	d__Bacteria;p__Pseudomonadota;c__Gammaproteobacteria;o__Pseudomonadales;f__Moraxellaceae;g__Acinetobacter;s__Acinetobacter towneri_A	0	0.000195251	0	0
bin256	d__Bacteria;p__Actinomycetota;c__Actinomycetia;o__Actinomycetales;f__Microbacteriaceae;g__Microbacterium;s__Microbacterium lacticum	0	0.000519794	0	0
bin257	d__Archaea;p__Thermoproteota;c__Nitrososphaeria;o__Nitrososphaerales;f__Nitrosopumilaceae;g__Nitrosopelagicus;s__Nitrosopelagicus brevis	0	0	0	0
bin258	d__Bacteria;p__Marinisomatota;c__Marinisomatia;o__SCGC-AAA003-L08;f__D37C17;g__D37C17;s__D37C17 sp004124405	0	0	0	0
bin259	d__Bacteria;p__Verrucomicrobiota;c__Verrucomicrobiae;o__Pedosphaerales;f__UBA1096;g__UBA1096;s__UBA1096 sp015658765	0.000343353	0.000186566	0	1.31231e-05
bin26	d__Bacteria;p__Chloroflexota;c__Dehalococcoidia;o__UBA1151;f__UBA1328;g__UBA1328;s__UBA1328 sp002313245	0.000335095	0.000235249	0	1.61274e-05
bin260	d__Bacteria;p__Pseudomonadota;c__Alphaproteobacteria;o__Micavibrionales;f__Micavibrionaceae;g__UBA2705;s__UBA2705 sp002690045	0	0.000117929	0	0
bin261	d__Archaea;p__Thermoproteota;c__Nitrososphaeria;o__Nitrososphaerales;f__Nitrosopumilaceae;g__Nitrosopelagicus;s__Nitrosopelagicus sp012964965	0.00102682	0.00133551	0.000844884	0.000695682
bin262	d__Bacteria;p__Nitrospinota;c__Nitrospinia;o__Nitrospinales;f__Nitrospinaceae;g__Nitromaritima;s__	7.13726e-05	7.63737e-05	0	0.000232001
bin263	d__Bacteria;p__Pseudomonadota;c__Gammaproteobacteria;o__Enterobacterales_A;f__Alteromonadaceae;g__Glaciecola;s__Glaciecola sp014872805	0	0	0	0
bin264	d__Bacteria;p__Pseudomonadota;c__Alphaproteobacteria;o__Sphingomonadales;f__Sphingomonadaceae;g__Qipengyuania;s__Qipengyuania pacifica	0	0	0	0
bin265	d__Bacteria;p__Pseudomonadota;c__Gammaproteobacteria;o__Pseudomonadales;f__Pseudohongiellaceae;g__UBA9145;s__UBA9145 sp002694855	6.87287e-05	2.7429e-05	0	0.000329182
bin266	d__Bacteria;p__Pseudomonadota;c__Gammaproteobacteria;o__Arenicellales;f__UBA868;g__REDSEA-S09-B13;s__REDSEA-S09-B13 sp002456995	0.000109574	2.57041e-05	0	0.000572403
bin267	d__Bacteria;p__Pseudomonadota;c__Gammaproteobacteria;o__SAR86;f__SAR86;g__AEGEAN-183;s__AEGEAN-183 sp012965075	7.86869e-05	9.30132e-05	0.000232659	0.000448751
bin268	d__Bacteria;p__Actinomycetota;c__Acidimicrobiia;o__Acidimicrobiales;f__MedAcidi-G1;g__UBA9410;s__UBA9410 sp022452145	0.00251463	0.00180965	0	1.45191e-05
bin269	d__Bacteria;p__Bacteroidota;c__Bacteroidia;o__Flavobacteriales;f__Flavobacteriaceae;g__Gilvibacter;s__Gilvibacter sp002163875	0	0	0	0
bin27	d__Bacteria;p__Pseudomonadota;c__Gammaproteobacteria;o__Xanthomonadales;f__Xanthomonadaceae;g__Stenotrophomonas;s__Stenotrophomonas acidaminiphila_A	0	0.000197616	0	0
bin270	d__Bacteria;p__Pseudomonadota;c__Gammaproteobacteria;o__UBA11654;f__UBA11654;g__DTSX01;s__DTSX01 sp012965065	0.000770436	0.000660857	0.000941042	0.00112931
bin271	d__Bacteria;p__Pseudomonadota;c__Gammaproteobacteria;o__Enterobacterales_A;f__Alteromonadaceae;g__Alteromonas;s__Alteromonas aggregata	0	0	0	0
bin272	d__Bacteria;p__Gemmatimonadota;c__Gemmatimonadetes;o__Longimicrobiales;f__UBA6960;g__UBA1138;s__UBA1138 sp002313925	5.10028e-05	3.23016e-05	0	0
bin273	d__Bacteria;p__Pseudomonadota;c__Alphaproteobacteria;o__Sphingomonadales;f__Sphingomonadaceae;g__Sphingobium;s__Sphingobium naphthae	9.48294e-05	0	0	0
bin274	d__Bacteria;p__Marinisomatota;c__Marinisomatia;o__SCGC-AAA003-L08;f__D37C17;g__D37C17;s__D37C17 sp012964845	0.000394462	0.000357964	0.000134938	0.000267137
bin275	d__Archaea;p__Thermoplasmatota;c__Poseidoniia;o__MGIII;f__CG-Epi1;g__CG-Epi1;s__CG-Epi1 sp002506485	0.000674879	0.000791743	0.00105971	0.00111929
bin276	d__Bacteria;p__Marinisomatota;c__Marinisomatia;o__Marinisomatales;f__S15-B10;g__UBA2125;s__UBA2125 sp004124465	1.67806e-05	2.2963e-05	0	1.62259e-05
bin277	d__Bacteria;p__Marinisomatota;c__Marinisomatia;o__Marinisomatales;f__TCS55;g__UBA2126;s__UBA2126 sp004124535	0.000157367	0.000140744	0	0.000105479
bin278	d__Bacteria;p__Pseudomonadota;c__Alphaproteobacteria;o__Sphingomonadales;f__Sphingomonadaceae;g__Sphingomonas;s__	0.0018476	0.00012592	0	0
bin279	d__Bacteria;p__Bacteroidota;c__Bacteroidia;o__Chitinophagales;f__Chitinophagaceae;g__Lacibacter;s__	0.00123835	0	0	0
bin28	d__Archaea;p__Thermoplasmatota;c__Poseidoniia;o__Poseidoniales;f__Poseidoniaceae;g__;s__	0.000212709	0.000182318	0	0
bin280	d__Bacteria;p__Planctomycetota;c__Phycisphaerae;o__Phycisphaerales;f__UBA1924;g__JAFEBO01;s__	0.00189125	0	0	0
bin281	d__Bacteria;p__Verrucomicrobiota;c__Verrucomicrobiae;o__Opitutales;f__Opitutaceae;g__Didemnitutus;s__	0.00182731	0	0	0
bin282	d__Bacteria;p__Bacteroidota;c__Bacteroidia;o__Chitinophagales;f__Chitinophagaceae;g__JAFLBI01;s__JAFLBI01 sp017303835	0.00251117	9.59178e-06	1.01408e-05	0
bin283	d__Bacteria;p__Pseudomonadota;c__Alphaproteobacteria;o__Sphingomonadales;f__Sphingomonadaceae;g__Sphingomonas;s__	0.00319281	0	6.99102e-06	0
bin284	d__Bacteria;p__Pseudomonadota;c__Alphaproteobacteria;o__Rhizobiales;f__Xanthobacteraceae;g__Rhodopseudomonas;s__Rhodopseudomonas pentothenatexigens	0.00128909	0	0	0
bin285	d__Bacteria;p__Acidobacteriota;c__Terriglobia;o__Bryobacterales;f__Bryobacteraceae;g__Paludibaculum;s__	0.00883496	0	0.000156708	0
bin286	d__Bacteria;p__Pseudomonadota;c__Gammaproteobacteria;o__Xanthomonadales;f__Xanthomonadaceae;g__Aquimonas;s__	0.00157728	0	4.92816e-06	0
bin287	d__Bacteria;p__Pseudomonadota;c__Gammaproteobacteria;o__Burkholderiales;f__Rhodocyclaceae;g__Azospira;s__Azospira oryzae	0.0120782	0.000179706	4.90232e-05	0
bin288	d__Bacteria;p__Pseudomonadota;c__Gammaproteobacteria;o__Xanthomonadales;f__Xanthomonadaceae;g__Pseudoxanthomonas_A;s__Pseudoxanthomonas_A mexicana	0.00169497	0.000109528	0	0
bin289	d__Bacteria;p__Pseudomonadota;c__Alphaproteobacteria;o__Sphingomonadales;f__Sphingomonadaceae;g__Blastomonas;s__Blastomonas ursincola	0.00347485	0.000589247	9.39606e-06	0
bin29	d__Bacteria;p__Pseudomonadota;c__Gammaproteobacteria;o__Burkholderiales;f__Burkholderiaceae_B;g__Hylemonella;s__	0	0.00011777	0	0
bin290	d__Bacteria;p__Pseudomonadota;c__Alphaproteobacteria;o__Caulobacterales;f__Caulobacteraceae;g__Brevundimonas;s__Brevundimonas diminuta	0.00316497	2.48364e-05	8.88629e-05	0
bin291	d__Bacteria;p__Pseudomonadota;c__Alphaproteobacteria;o__Sphingomonadales;f__Sphingomonadaceae;g__Novosphingobium;s__Novosphingobium meiothermophilum	0.0126204	0.000205419	5.49952e-05	0
bin292	d__Bacteria;p__Pseudomonadota;c__Alphaproteobacteria;o__Caulobacterales;f__Caulobacteraceae;g__Caulobacter;s__	0.00190682	0	0	0
bin293	d__Bacteria;p__Pseudomonadota;c__Alphaproteobacteria;o__Caulobacterales;f__Caulobacteraceae;g__Caulobacter;s__	0.00954724	0.000115158	3.02978e-05	0
bin294	d__Bacteria;p__Pseudomonadota;c__Alphaproteobacteria;o__Rhizobiales;f__Xanthobacteraceae;g__Bradyrhizobium;s__	0.00128106	0	0	0
bin295	d__Bacteria;p__Pseudomonadota;c__Gammaproteobacteria;o__Enterobacterales_A;f__Alteromonadaceae;g__Alishewanella;s__Alishewanella agri	0.00205183	0.000762378	8.60326e-06	0
bin296	d__Bacteria;p__Actinomycetota;c__Acidimicrobiia;o__Acidimicrobiales;f__MedAcidi-G1;g__S20-B6;s__S20-B6 sp002699725	0.00156336	0.00107338	0	0
bin297	d__Bacteria;p__Pseudomonadota;c__Alphaproteobacteria;o__Caulobacterales;f__Caulobacteraceae;g__Caulobacter;s__Caulobacter sp001556515	0.00197365	0	0	0
bin298	d__Bacteria;p__Pseudomonadota;c__Gammaproteobacteria;o__Enterobacterales_A;f__Alteromonadaceae;g__Pseudoalteromonas;s__	0.000335747	0	0	0
bin299	d__Bacteria;p__Pseudomonadota;c__Gammaproteobacteria;o__Xanthomonadales;f__Xanthomonadaceae;g__Stenotrophomonas;s__Stenotrophomonas geniculata	0.0019176	0	9.69858e-06	0
bin3	d__Bacteria;p__Pseudomonadota;c__Gammaproteobacteria;o__Nevskiales;f__Nevskiaceae;g__Sinimarinibacterium;s__Sinimarinibacterium flocculans	0	0.000295125	0	0
bin30	d__Bacteria;p__Pseudomonadota;c__Gammaproteobacteria;o__Burkholderiales;f__Rhodocyclaceae;g__Zoogloea;s__	0.000237455	0.000342039	0	0
bin300	d__Bacteria;p__Pseudomonadota;c__Alphaproteobacteria;o__Sphingomonadales;f__Sphingomonadaceae;g__Novosphingobium;s__Novosphingobium sp005145025	0.00278151	0.000322058	5.04785e-06	0
bin301	d__Bacteria;p__Marinisomatota;c__Marinisomatia;o__Marinisomatales;f__TCS55;g__GCA-002701945;s__	0.00174406	0.00129693	0.00100696	0.000869778
bin302	d__Bacteria;p__Pseudomonadota;c__Gammaproteobacteria;o__Burkholderiales;f__Burkholderiaceae;g__Cupriavidus;s__Cupriavidus pauculus	0.00368001	0.00100533	6.54398e-05	0
bin303	d__Bacteria;p__Pseudomonadota;c__Gammaproteobacteria;o__Xanthomonadales;f__Xanthomonadaceae;g__Stenotrophomonas;s__Stenotrophomonas maltophilia_F	0.00180127	9.61303e-05	0	0
bin304	d__Bacteria;p__Pseudomonadota;c__Gammaproteobacteria;o__Burkholderiales;f__Burkholderiaceae_B;g__Aquabacterium;s__	0.0107079	1.85138e-05	5.66056e-05	0
bin305	d__Bacteria;p__Actinomycetota;c__Acidimicrobiia;o__Acidimicrobiales;f__MedAcidi-G1;g__UBA9410;s__UBA9410 sp913030665	0.00515235	0.00292574	0	0
bin306	d__Bacteria;p__Pseudomonadota;c__Gammaproteobacteria;o__Burkholderiales;f__Burkholderiaceae_B;g__Pelomonas;s__	0.00283717	0.000289064	0	0
bin307	d__Bacteria;p__Pseudomonadota;c__Alphaproteobacteria;o__Azospirillales;f__Azospirillaceae;g__Azospirillum;s__	0.000313416	0	0	0
bin308	d__Bacteria;p__Pseudomonadota;c__Alphaproteobacteria;o__Sphingomonadales;f__Sphingomonadaceae;g__Novosphingobium;s__	0.00104842	0	0	0
bin309	d__Bacteria;p__Pseudomonadota;c__Gammaproteobacteria;o__Burkholderiales;f__Burkholderiaceae_B;g__Aquabacterium;s__Aquabacterium sp022566735	0.0186308	0.00052776	0.000106355	0
bin31	d__Bacteria;p__Planctomycetota;c__Phycisphaerae;o__UBA1845;f__UTPLA1;g__ECT2AJA-110-A;s__	0	0.000434346	0	0
bin310	d__Archaea;p__Thermoplasmatota;c__Poseidoniia;o__Poseidoniales;f__Thalassarchaeaceae;g__Thalassarchaeum;s__Thalassarchaeum sp002507125	0.00588911	0.0046126	0.00168265	0.00104427
bin311	d__Bacteria;p__Pseudomonadota;c__Gammaproteobacteria;o__Burkholderiales;f__Rhodocyclaceae;g__Azonexus;s__	0.00926325	7.24032e-05	4.40472e-05	0
bin312	d__Bacteria;p__Pseudomonadota;c__Gammaproteobacteria;o__Burkholderiales;f__Burkholderiaceae;g__Herbaspirillum;s__Herbaspirillum aquaticum	0	0	3.97119e-05	4.70548e-05
bin313	d__Bacteria;p__Pseudomonadota;c__Gammaproteobacteria;o__Chromatiales;f__Sedimenticolaceae;g__Vondammii;s__Vondammii sp022530855	0.0033324	0	0.000599107	0
bin314	d__Bacteria;p__Pseudomonadota;c__Alphaproteobacteria;o__Caulobacterales;f__Caulobacteraceae;g__Caulobacter;s__Caulobacter sp002742645	0.0239645	0.000132195	0.000112865	0
bin315	d__Bacteria;p__Pseudomonadota;c__Gammaproteobacteria;o__Burkholderiales;f__Burkholderiaceae_B;g__Aquabacterium;s__	0.00232823	9.81108e-06	8.57332e-06	0
bin316	d__Bacteria;p__Pseudomonadota;c__Gammaproteobacteria;o__Burkholderiales;f__Burkholderiaceae_B;g__Aquabacterium;s__	0.00680692	0.000218177	0.00011645	0
bin317	d__Bacteria;p__Pseudomonadota;c__Gammaproteobacteria;o__Burkholderiales;f__Methylophilaceae;g__Methylophilus;s__	0.00567725	0	0.000288692	0
bin318	d__Bacteria;p__Pseudomonadota;c__Gammaproteobacteria;o__Burkholderiales;f__Burkholderiaceae_B;g__Pelomonas;s__	0.00178224	0	8.37625e-06	0
bin319	d__Bacteria;p__Pseudomonadota;c__Gammaproteobacteria;o__Burkholderiales;f__Burkholderiaceae_B;g__Comamonas;s__Comamonas thiooxydans	3.69717e-05	0.0022557	4.9904e-05	0
bin32	d__Archaea;p__Thermoplasmatota;c__Poseidoniia;o__Poseidoniales;f__Thalassarchaeaceae;g__MGIIb-O1;s__MGIIb-O1 sp002498525	0.000177193	0.00013985	0	0
bin320	d__Bacteria;p__Pseudomonadota;c__Gammaproteobacteria;o__Pseudomonadales;f__Moraxellaceae;g__Acinetobacter;s__Acinetobacter johnsonii	0	0.000873197	8.1131e-05	2.97301e-05
bin321	d__Bacteria;p__Pseudomonadota;c__Alphaproteobacteria;o__Sphingomonadales;f__Sphingomonadaceae;g__Sphingomonas;s__Sphingomonas adhaesiva	0.000261876	0.000623701	0	0
bin322	d__Bacteria;p__Pseudomonadota;c__Alphaproteobacteria;o__Sphingomonadales;f__Sphingomonadaceae;g__Blastomonas;s__Blastomonas delafieldii_A	0.000225481	0.000985336	0	0
bin323	d__Bacteria;p__Pseudomonadota;c__Alphaproteobacteria;o__Sphingomonadales;f__Sphingomonadaceae;g__Sphingobium;s__Sphingobium yanoikuyae	0.00282095	0.0154839	1.54395e-05	0
bin324	d__Bacteria;p__Pseudomonadota;c__Gammaproteobacteria;o__Pseudomonadales;f__Moraxellaceae;g__Acinetobacter;s__Acinetobacter sp002165255	0.000101891	0.0064348	0	0
bin325	d__Bacteria;p__Bacteroidota;c__Bacteroidia;o__Flavobacteriales;f__Weeksellaceae;g__Chryseobacterium;s__Chryseobacterium sp013153155	6.67705e-05	0.00514138	0	0
bin326	d__Bacteria;p__Pseudomonadota;c__Alphaproteobacteria;o__Sphingomonadales;f__Sphingomonadaceae;g__Sphingobium;s__	2.35913e-05	0.00115959	0	0
bin327	d__Bacteria;p__Pseudomonadota;c__Gammaproteobacteria;o__Enterobacterales_A;f__Alteromonadaceae;g__Pararheinheimera;s__	2.51903e-05	0.00067372	0	0
bin328	d__Bacteria;p__Pseudomonadota;c__Gammaproteobacteria;o__Pseudomonadales;f__Pseudomonadaceae;g__Pseudomonas;s__Pseudomonas aeruginosa	0.000888434	0.0161713	0	0
bin329	d__Bacteria;p__Pseudomonadota;c__Alphaproteobacteria;o__Rhodobacterales;f__Rhodobacteraceae;g__Pseudooceanicola;s__	0.000152116	0.00713761	0	0
bin33	d__Bacteria;p__Pseudomonadota;c__Alphaproteobacteria;o__Sphingomonadales;f__Sphingomonadaceae;g__Novosphingobium;s__	0	9.29196e-05	0	0
bin330	d__Bacteria;p__Bacillota;c__Bacilli;o__Bacillales;f__Bacillaceae;g__Bacillus;s__Bacillus velezensis	0	0.0118132	0	2.69991e-06
bin331	d__Bacteria;p__Pseudomonadota;c__Gammaproteobacteria;o__Burkholderiales;f__Rhodocyclaceae;g__Methyloversatilis;s__Methyloversatilis universalis	0.0231808	0.00112999	0.000100247	0
bin332	d__Bacteria;p__Spirochaetota;c__Leptospirae;o__Leptospirales;f__Leptonemataceae;g__UBA3465;s__	0	0.00100667	0	0
bin333	d__Bacteria;p__Pseudomonadota;c__Gammaproteobacteria;o__Pseudomonadales;f__Oleiphilaceae;g__Marinobacter;s__	1.90558e-05	0.00164956	0	0
bin334	d__Bacteria;p__Pseudomonadota;c__Alphaproteobacteria;o__Rhizobiales;f__Rhizobiaceae;g__BOKV01;s__	0	0.000963724	0	0
bin335	d__Bacteria;p__Pseudomonadota;c__Alphaproteobacteria;o__Caulobacterales;f__Parvularculaceae;g__Marinicaulis;s__Marinicaulis sp002704915	2.39962e-05	0.00278097	0	0
bin336	d__Bacteria;p__Pseudomonadota;c__Alphaproteobacteria;o__Caulobacterales;f__Hyphomonadaceae;g__Hyphomonas;s__Hyphomonas jannaschiana	1.59344e-05	0.00143368	0	0
bin337	d__Bacteria;p__Chloroflexota;c__Dehalococcoidia;o__SAR202;f__UBA826;g__UBA11795;s__	0.00133844	0.000859151	0	0.000606637
bin338	d__Bacteria;p__Planctomycetota;c__Planctomycetia;o__Planctomycetales;f__Planctomycetaceae;g__;s__	0	0.00207631	0	0
bin339	d__Bacteria;p__Pseudomonadota;c__Gammaproteobacteria;o__UBA4486;f__UBA4486;g__UBA4486;s__	1.4951e-05	0.000882384	0	0
bin34	d__Bacteria;p__Verrucomicrobiota;c__Verrucomicrobiae;o__Verrucomicrobiales;f__DEV007;g__;s__	0	0.000184064	0	0
bin340	d__Bacteria;p__Pseudomonadota;c__Gammaproteobacteria;o__Pseudomonadales;f__Oleiphilaceae;g__Marinobacter;s__	2.96682e-05	0.0026397	0	0
bin341	d__Bacteria;p__Pseudomonadota;c__Gammaproteobacteria;o__Ga0077536;f__Ga0077536;g__UBA981;s__	3.3457e-05	0.00338991	0	0
bin342	d__Bacteria;p__Pseudomonadota;c__Gammaproteobacteria;o__Burkholderiales;f__Burkholderiaceae_B;g__Pelomonas;s__Pelomonas puraquae	0.000434407	0.000838227	4.35565e-05	0
bin343	d__Bacteria;p__Pseudomonadota;c__Alphaproteobacteria;o__Caulobacterales;f__Hyphomonadaceae;g__Henriciella;s__	4.4865e-05	0.00427326	0	0
bin344	d__Bacteria;p__Pseudomonadota;c__Alphaproteobacteria;o__Caulobacterales;f__Hyphomonadaceae;g__Hyphomonas;s__Hyphomonas sp000682775	3.51932e-05	0.00129346	0	0
bin345	d__Bacteria;p__Pseudomonadota;c__Alphaproteobacteria;o__Caulobacterales;f__Parvularculaceae;g__Marinicaulis;s__	0.000239189	0.00743539	0	0
bin346	d__Bacteria;p__Pseudomonadota;c__Gammaproteobacteria;o__Burkholderiales;f__Burkholderiaceae_B;g__Comamonas;s__	0	0.000262777	0	0
bin347	d__Bacteria;p__Bacillota;c__Bacilli;o__Lactobacillales;f__Enterococcaceae;g__Enterococcus;s__Enterococcus rotai	0	0.00188276	0	0
bin348	d__Bacteria;p__Pseudomonadota;c__Gammaproteobacteria;o__Enterobacterales;f__Enterobacteriaceae;g__Serratia_J;s__Serratia_J quinivorans	0	0.00360226	0	0
bin349	d__Bacteria;p__Pseudomonadota;c__Gammaproteobacteria;o__Burkholderiales;f__Burkholderiaceae_B;g__Aquabacterium;s__Aquabacterium sp913773725	0.000443681	0.00251443	0	0
bin35	d__Bacteria;p__Pseudomonadota;c__Gammaproteobacteria;o__Pseudomonadales;f__Oleiphilaceae;g__Marinobacter;s__Marinobacter flavimaris	0	0.000418694	0	0
bin350	d__Bacteria;p__Pseudomonadota;c__Gammaproteobacteria;o__Pseudomonadales;f__Moraxellaceae;g__Acinetobacter;s__Acinetobacter junii	0.000274365	0.0124694	0	1.94858e-06
bin351	d__Bacteria;p__Pseudomonadota;c__Gammaproteobacteria;o__Enterobacterales_A;f__Alteromonadaceae;g__Pseudoalteromonas;s__Pseudoalteromonas sp013349995	3.07806e-05	0.000524885	0	0
bin352	d__Bacteria;p__Pseudomonadota;c__Gammaproteobacteria;o__Burkholderiales;f__Burkholderiaceae;g__Cupriavidus;s__Cupriavidus metallidurans	0.00200327	0.000974455	0	0
bin353	d__Bacteria;p__Pseudomonadota;c__Gammaproteobacteria;o__Burkholderiales;f__Burkholderiaceae_B;g__Kinneretia;s__Kinneretia sp020535565	0	0.00109157	0	0
bin354	d__Bacteria;p__Pseudomonadota;c__Alphaproteobacteria;o__Sphingomonadales;f__Sphingomonadaceae;g__Sphingomonas;s__	0.000749719	0.00124749	0	0
bin355	d__Bacteria;p__Pseudomonadota;c__Alphaproteobacteria;o__Caulobacterales;f__Caulobacteraceae;g__Brevundimonas;s__Brevundimonas aurantiaca	0.00115629	0.000236796	0.00012014	0
bin356	d__Bacteria;p__Pseudomonadota;c__Alphaproteobacteria;o__Rhodobacterales;f__Rhodobacteraceae;g__Epibacterium;s__Epibacterium mobile	5.60115e-05	0	0	0
bin357	d__Bacteria;p__Pseudomonadota;c__Gammaproteobacteria;o__Burkholderiales;f__Burkholderiaceae_B;g__Acidovorax;s__Acidovorax temperans	5.69308e-05	0.00444897	0	0
bin358	d__Bacteria;p__Pseudomonadota;c__Gammaproteobacteria;o__Burkholderiales;f__Burkholderiaceae;g__Limnobacter;s__Limnobacter sp002954425	5.58992e-05	0.00089788	0	0
bin359	d__Bacteria;p__Pseudomonadota;c__Gammaproteobacteria;o__Burkholderiales;f__Burkholderiaceae_B;g__Acidovorax_A;s__	0.000174039	0.00203709	0	0
bin36	d__Bacteria;p__Planctomycetota;c__Planctomycetia;o__Pan216;f__Pan216;g__;s__	0	0.000169099	0	0
bin360	d__Bacteria;p__Acidobacteriota;c__Vicinamibacteria;o__Vicinamibacterales;f__;g__;s__	3.64843e-05	0.00087293	0	0
bin361	d__Bacteria;p__Pseudomonadota;c__Alphaproteobacteria;o__GCA-2731375;f__GCA-2731375;g__;s__	0.000217962	0.00340662	0	0
bin362	d__Bacteria;p__Pseudomonadota;c__Gammaproteobacteria;o__Enterobacterales_A;f__Alteromonadaceae;g__Idiomarina;s__Idiomarina sp002685255	7.94484e-05	3.43557e-05	0	0
bin363	d__Bacteria;p__Pseudomonadota;c__Gammaproteobacteria;o__Pseudomonadales;f__Pseudomonadaceae;g__Stutzerimonas;s__Stutzerimonas balearica	5.29466e-05	6.51961e-05	0	0
bin364	d__Bacteria;p__Planctomycetota;c__Planctomycetia;o__Planctomycetales;f__Planctomycetaceae;g__JAEUIG01;s__	8.80013e-05	0.00150428	0	0
bin365	d__Bacteria;p__Actinomycetota;c__Acidimicrobiia;o__Acidimicrobiales;f__MedAcidi-G1;g__JAKUSA01;s__	0.00208655	0.00167724	0	0
bin366	d__Bacteria;p__Acidobacteriota;c__Blastocatellia;o__Pyrinomonadales;f__Pyrinomonadaceae;g__OLB17;s__	0.000533621	0.00487764	0	0
bin367	d__Bacteria;p__Acidobacteriota;c__Thermoanaerobaculia;o__UBA5704;f__UBA5704;g__JAAELT01;s__	8.0981e-05	0.0021328	0	0
bin368	d__Bacteria;p__Acidobacteriota;c__Thermoanaerobaculia;o__UBA5704;f__UBA5704;g__JAAELT01;s__	3.66e-05	0.000985911	0	0
bin369	d__Bacteria;p__Pseudomonadota;c__Alphaproteobacteria;o__Caulobacterales;f__Parvularculaceae;g__Amphiplicatus;s__	4.90967e-05	0.00131683	0	0
bin37	d__Bacteria;p__Pseudomonadota;c__Gammaproteobacteria;o__Burkholderiales;f__Burkholderiaceae_B;g__Acidovorax;s__Acidovorax kalamii	0	0.000350736	0	0
bin370	d__Bacteria;p__Actinomycetota;c__Actinomycetia;o__Actinomycetales;f__Microbacteriaceae;g__Pseudolysinimonas;s__	0.000265885	0.0017515	0	0
bin371	d__Bacteria;p__Pseudomonadota;c__Alphaproteobacteria;o__Sphingomonadales;f__Sphingomonadaceae;g__Sphingopyxis;s__Sphingopyxis sp005503165	5.08458e-05	0.00129178	0	0
bin372	d__Bacteria;p__Pseudomonadota;c__Alphaproteobacteria;o__Caulobacterales;f__Caulobacteraceae;g__Brevundimonas;s__	4.16438e-05	0.0010178	0	0
bin373	d__Bacteria;p__Planctomycetota;c__Phycisphaerae;o__Phycisphaerales;f__UBA1924;g__JACVCK01;s__	4.93844e-05	0.00155248	0	0
bin374	d__Bacteria;p__Planctomycetota;c__Phycisphaerae;o__Phycisphaerales;f__UBA1924;g__JAJRXR01;s__	5.7242e-05	0.00396207	0	0
bin375	d__Bacteria;p__Pseudomonadota;c__Alphaproteobacteria;o__Rhizobiales;f__Xanthobacteraceae;g__Ga0077548;s__Ga0077548 sp018335895	0.000143903	0.00241877	0	0
bin376	d__Bacteria;p__Myxococcota;c__Polyangia;o__Polyangiales;f__JAFGIB01;g__;s__	0.000507005	0.00450276	0	0
bin377	d__Bacteria;p__Pseudomonadota;c__Alphaproteobacteria;o__Sphingomonadales;f__Sphingomonadaceae;g__Sphingomonas;s__Sphingomonas paucimobilis	0.000857128	0.000668262	0.000232168	2.99779e-06
bin378	d__Bacteria;p__Pseudomonadota;c__Alphaproteobacteria;o__Sphingomonadales;f__Sphingomonadaceae;g__Novosphingobium;s__Novosphingobium sp002336885	0.000584115	0.00045237	0	0
bin379	d__Bacteria;p__Pseudomonadota;c__Alphaproteobacteria;o__Rhizobiales;f__Rhizobiaceae;g__JAMLJD01;s__JAMLJD01 sp023953775	0.000119439	0.0010956	0	0
bin38	d__Bacteria;p__Pseudomonadota;c__Gammaproteobacteria;o__Nevskiales;f__Nevskiaceae;g__Polycyclovorans;s__Polycyclovorans sp002706265	0	0.000187614	0	0
bin380	d__Bacteria;p__Pseudomonadota;c__Alphaproteobacteria;o__Caulobacterales;f__Caulobacteraceae;g__Caulobacter;s__Caulobacter sp020161365	0.00397208	0.00036567	8.40405e-06	0
bin381	d__Bacteria;p__Pseudomonadota;c__Gammaproteobacteria;o__Pseudomonadales;f__Moraxellaceae;g__Acinetobacter;s__Acinetobacter pittii	0	0.00125858	0	6.87484e-06
bin382	d__Bacteria;p__Pseudomonadota;c__Gammaproteobacteria;o__Enterobacterales_A;f__Alteromonadaceae;g__Alteromonas;s__Alteromonas macleodii	0.00146666	0.00284298	8.14408e-05	5.88892e-05
bin383	d__Bacteria;p__Acidobacteriota;c__Holophagae;o__Acanthopleuribacterales;f__Acanthopleuribacteraceae;g__;s__	4.57678e-05	0.000460788	0	0
bin384	d__Bacteria;p__Pseudomonadota;c__Gammaproteobacteria;o__UBA5859;f__UBA5859;g__UBA5859;s__	8.9601e-05	0.000796749	0	0
bin385	d__Bacteria;p__Pseudomonadota;c__Alphaproteobacteria;o__Rhizobiales;f__Hyphomicrobiaceae;g__JAKAXS01;s__	0.000110085	0.00126754	0	0
bin386	d__Bacteria;p__Pseudomonadota;c__Alphaproteobacteria;o__Sphingomonadales;f__Sphingomonadaceae;g__Sphingomonas;s__Sphingomonas koreensis	4.63755e-05	0.000870312	0	0
bin387	d__Bacteria;p__Pseudomonadota;c__Gammaproteobacteria;o__Pseudomonadales;f__UBA7434;g__UBA7434;s__	0.000651403	0.00411078	0	0
bin388	d__Bacteria;p__Pseudomonadota;c__Alphaproteobacteria;o__SMXP01;f__SMXP01;g__;s__	3.75033e-05	0.000430752	0	0
bin389	d__Bacteria;p__Acidobacteriota;c__Blastocatellia;o__Pyrinomonadales;f__Pyrinomonadaceae;g__OLB17;s__	6.02252e-05	0.0011031	0	0
bin39	d__Bacteria;p__Pseudomonadota;c__Gammaproteobacteria;o__Pseudomonadales;f__Moraxellaceae;g__Acinetobacter;s__Acinetobacter bereziniae	0	0.000279743	0	0
bin390	d__Bacteria;p__Pseudomonadota;c__Alphaproteobacteria;o__Sphingomonadales;f__Sphingomonadaceae;g__Sphingopyxis;s__Sphingopyxis sp003609835	0.000407924	0.00263973	0	0
bin391	d__Bacteria;p__Acidobacteriota;c__Blastocatellia;o__Pyrinomonadales;f__Pyrinomonadaceae;g__OLB17;s__	7.35884e-05	0.00111682	0	0
bin392	d__Bacteria;p__Acidobacteriota;c__Blastocatellia;o__Pyrinomonadales;f__Pyrinomonadaceae;g__Aridibacter;s__	4.61446e-05	0.000804135	0	0
bin393	d__Bacteria;p__Pseudomonadota;c__Alphaproteobacteria;o__Sphingomonadales;f__Sphingomonadaceae;g__Erythrobacter;s__Erythrobacter sp002215495	0	2.07952e-05	0	0
bin394	d__Bacteria;p__Bacteroidota;c__Bacteroidia;o__Flavobacteriales;f__Flavobacteriaceae;g__Marisimplicoccus;s__	0	0	0	0
bin395	d__Bacteria;p__Pseudomonadota;c__Gammaproteobacteria;o__Pseudomonadales;f__Pseudomonadaceae;g__Pseudomonas_E;s__Pseudomonas_E guguanensis	1.81937e-05	0.00093882	0	0
bin396	d__Bacteria;p__Pseudomonadota;c__Gammaproteobacteria;o__Methylococcales;f__Methylomonadaceae;g__QPIN01;s__	0.000125183	0.000154026	0.00127692	0.00105231
bin397	d__Bacteria;p__Pseudomonadota;c__Alphaproteobacteria;o__Rhizobiales;f__Devosiaceae;g__Devosia;s__	0	0	0	0
bin398	d__Bacteria;p__Pseudomonadota;c__Alphaproteobacteria;o__Rhodospirillales_A;f__Thalassospiraceae;g__Thalassospira;s__Thalassospira povalilytica	0	1.34687e-05	0	0
bin399	d__Bacteria;p__Pseudomonadota;c__Gammaproteobacteria;o__Pseudomonadales;f__Moraxellaceae;g__Acinetobacter;s__Acinetobacter venetianus	2.22472e-05	0.000451148	0	0
bin4	d__Bacteria;p__Desulfobacterota_D;c__UBA1144;o__;f__;g__;s__	0	0.000137473	0	0
bin40	d__Bacteria;p__Myxococcota;c__Polyangia;o__Nannocystales;f__Nannocystaceae;g__JAHZJA01;s__	2.20387e-05	0.000464227	0	0
bin400	d__Bacteria;p__Pseudomonadota;c__Gammaproteobacteria;o__Enterobacterales_A;f__Alteromonadaceae;g__Pseudoalteromonas;s__	0	0	0	0
bin401	d__Bacteria;p__Pseudomonadota;c__Alphaproteobacteria;o__Rhodobacterales;f__Rhodobacteraceae;g__Roseovarius;s__	0	0	0	0
bin402	d__Bacteria;p__Bacteroidota;c__Bacteroidia;o__Flavobacteriales;f__Flavobacteriaceae;g__Aequorivita;s__Aequorivita aquimaris	0	0	0	0
bin403	d__Bacteria;p__Pseudomonadota;c__Alphaproteobacteria;o__Sphingomonadales;f__Sphingomonadaceae;g__Sphingomonas;s__Sphingomonas aquatilis	0	4.96969e-05	0	3.34694e-05
bin404	d__Bacteria;p__Pseudomonadota;c__Alphaproteobacteria;o__Sneathiellales;f__Sneathiellaceae;g__Sneathiella;s__Sneathiella sp017643685	0	0	0	0
bin405	d__Bacteria;p__Bacteroidota;c__Bacteroidia;o__Flavobacteriales;f__Flavobacteriaceae;g__SCGC-AAA160-P02;s__	0	0	0	0
bin406	d__Bacteria;p__Bacteroidota;c__Bacteroidia;o__Flavobacteriales;f__Flavobacteriaceae;g__Winogradskyella;s__Winogradskyella sp002682935	0	0	0	0
bin407	d__Bacteria;p__Pseudomonadota;c__Alphaproteobacteria;o__Sphingomonadales;f__Sphingomonadaceae;g__Sphingopyxis;s__	0	5.11622e-05	0	0
bin408	d__Bacteria;p__Pseudomonadota;c__Alphaproteobacteria;o__Sphingomonadales;f__Sphingomonadaceae;g__Qipengyuania;s__Qipengyuania aurea	0	0.000358969	0	0
bin409	d__Bacteria;p__Bacteroidota;c__Bacteroidia;o__Flavobacteriales;f__Flavobacteriaceae;g__Muricauda;s__Muricauda taeanensis	0	0	0	0
bin41	d__Bacteria;p__Pseudomonadota;c__Alphaproteobacteria;o__Parvibaculales;f__Parvibaculaceae;g__Parvibaculum;s__	0	0.000463134	0	0
bin410	d__Bacteria;p__Pseudomonadota;c__Gammaproteobacteria;o__Pseudomonadales;f__Alcanivoracaceae;g__Alcanivorax;s__Alcanivorax sp017794965	0	0	0	0
bin411	d__Bacteria;p__Pseudomonadota;c__Gammaproteobacteria;o__Pseudomonadales;f__Spongiibacteraceae;g__Spongiibacter;s__Spongiibacter marinus	0	0	0	0
bin412	d__Bacteria;p__Pseudomonadota;c__Gammaproteobacteria;o__Pseudomonadales;f__DSM-6294;g__Oleibacter;s__Oleibacter sp006212115	0	0	0	0
bin413	d__Bacteria;p__Pseudomonadota;c__Gammaproteobacteria;o__Enterobacterales_A;f__Alteromonadaceae;g__Glaciecola;s__	0	0	0	0
bin414	d__Bacteria;p__Pseudomonadota;c__Gammaproteobacteria;o__Pseudomonadales;f__Spongiibacteraceae;g__Spongiibacter;s__Spongiibacter tropicus	0	0	0	0
bin415	d__Bacteria;p__Chloroflexota;c__Dehalococcoidia;o__UBA3495;f__UBA3495;g__UBA11650;s__UBA11650 sp002710215	0.00108749	0.000587815	0	0.000509501
bin416	d__Bacteria;p__Pseudomonadota;c__Gammaproteobacteria;o__Pseudomonadales;f__Oleiphilaceae;g__Marinobacter;s__Marinobacter salsuginis	0	0	0	0
bin417	d__Bacteria;p__Pseudomonadota;c__Alphaproteobacteria;o__Rhizobiales;f__Rhizobiaceae;g__Aquamicrobium_A;s__	0	0	0	0
bin418	d__Bacteria;p__Pseudomonadota;c__Gammaproteobacteria;o__Pseudomonadales;f__Alcanivoracaceae;g__Alcanivorax;s__Alcanivorax xenomutans	0	0	0	0
bin419	d__Bacteria;p__Pseudomonadota;c__Alphaproteobacteria;o__Caulobacterales;f__Caulobacteraceae;g__Phenylobacterium;s__Phenylobacterium sp013911965	1.80343e-05	8.82353e-06	0	0
bin42	d__Bacteria;p__Chloroflexota;c__Dehalococcoidia;o__UBA6952;f__QGNO01;g__QGNO01;s__	0.000113336	0.000129418	0	6.41258e-05
bin420	d__Bacteria;p__Bdellovibrionota;c__Bacteriovoracia;o__Bacteriovoracales;f__Bacteriovoracaceae;g__GCA-2707495;s__	0	0	0	0
bin421	d__Archaea;p__Thermoproteota;c__Nitrososphaeria;o__Nitrososphaerales;f__Nitrosopumilaceae;g__Nitrosopelagicus;s__	0.000711707	0.00093812	0.00156658	0.00108692
bin422	d__Archaea;p__Thermoproteota;c__Nitrososphaeria;o__Nitrososphaerales;f__UBA57;g__UBA57;s__UBA57 sp002494565	0	3.17437e-05	0	0
bin423	d__Archaea;p__Thermoproteota;c__Nitrososphaeria;o__Nitrososphaerales;f__Nitrosopumilaceae;g__Nitrosopelagicus;s__	0.00262274	0.00401106	0.00319567	0.0020345
bin43	d__Bacteria;p__Planctomycetota;c__Planctomycetia;o__Planctomycetales;f__Planctomycetaceae;g__Gimesia;s__	0	0.00017964	0	0
bin44	d__Bacteria;p__Pseudomonadota;c__Gammaproteobacteria;o__Diplorickettsiales;f__Diplorickettsiaceae;g__;s__	0.000981579	1.20203e-05	0	0
bin45	d__Bacteria;p__Pseudomonadota;c__Gammaproteobacteria;o__Pseudomonadales;f__Pseudomonadaceae;g__Pseudomonas_E;s__Pseudomonas_E fulva	0	0.000355006	0.000118709	0
bin46	d__Bacteria;p__Planctomycetota;c__Planctomycetia;o__Planctomycetales;f__Planctomycetaceae;g__Thalassoroseus;s__	0	9.79543e-05	0	0
bin47	d__Bacteria;p__Pseudomonadota;c__Gammaproteobacteria;o__Burkholderiales;f__Burkholderiaceae_B;g__Comamonas;s__	0	0.000264714	0	0
bin48	d__Bacteria;p__Pseudomonadota;c__Gammaproteobacteria;o__Pseudomonadales;f__Porticoccaceae;g__JAGPUQ01;s__	0	0.000160539	0	0
bin49	d__Bacteria;p__Patescibacteria;c__Saccharimonadia;o__Saccharimonadales;f__SLHW01;g__;s__	0	0.000274592	0	0
bin5	d__Bacteria;p__Pseudomonadota;c__Gammaproteobacteria;o__Pseudomonadales;f__HTCC2089;g__UBA7803;s__UBA7803 sp002480525	0	0.000497389	0	0
bin50	d__Bacteria;p__Planctomycetota;c__Planctomycetia;o__Pirellulales;f__Lacipirellulaceae;g__JABDGM01;s__	0	0.000207573	0	0
bin51	d__Bacteria;p__Planctomycetota;c__Planctomycetia;o__Pirellulales;f__Pirellulaceae;g__;s__	0	0.000143365	0	0
bin52	d__Bacteria;p__Eremiobacterota;c__Xenobia;o__Xenobiales;f__JADMJV01;g__JADMJV01;s__	0.00050659	0	0	0
bin53	d__Bacteria;p__Pseudomonadota;c__Alphaproteobacteria;o__Micavibrionales;f__Micavibrionaceae;g__TMED27;s__	2.36348e-05	0.000436034	0	0
bin54	d__Bacteria;p__Pseudomonadota;c__Alphaproteobacteria;o__Rhizobiales;f__Xanthobacteraceae;g__Ga0077548;s__	1.52572e-05	0.000305215	0	0
bin55	d__Bacteria;p__Pseudomonadota;c__Gammaproteobacteria;o__Pseudomonadales;f__Porticoccaceae;g__HB2-32-21;s__HB2-32-21 sp002431545	0	0.000163785	0	0
bin56	d__Bacteria;p__Pseudomonadota;c__Gammaproteobacteria;o__Burkholderiales;f__Burkholderiaceae_B;g__Comamonas;s__Comamonas tsuruhatensis	5.94865e-05	0.000179023	0.000100956	0
bin57	d__Bacteria;p__Actinomycetota;c__Actinomycetia;o__Mycobacteriales;f__Pseudonocardiaceae;g__Actinokineospora;s__	0	0.000191847	0	0
bin58	d__Bacteria;p__Pseudomonadota;c__Alphaproteobacteria;o__Rhodobacterales;f__Rhodobacteraceae;g__Maritimibacter;s__Maritimibacter sp019218265	0	0.000361641	0	0
bin59	d__Bacteria;p__Planctomycetota;c__Phycisphaerae;o__Phycisphaerales;f__UBA1924;g__J020;s__	0	9.5105e-05	0	0
bin6	d__Bacteria;p__Acidobacteriota;c__Thermoanaerobaculia;o__UBA5704;f__UBA5704;g__JAAELT01;s__	0	0.000167902	0	0
bin60	d__Bacteria;p__Myxococcota;c__Polyangia;o__Polyangiales;f__Sandaracinaceae;g__MED-G138;s__	0	0.000263032	0	0
bin61	d__Bacteria;p__Pseudomonadota;c__Alphaproteobacteria;o__Rhizobiales;f__Xanthobacteraceae;g__Ga0077548;s__	0	0.000132948	0	0
bin62	d__Bacteria;p__Pseudomonadota;c__Alphaproteobacteria;o__Rhodobacterales;f__Rhodobacteraceae;g__;s__	0	0.000349126	0	0
bin63	d__Archaea;p__Thermoplasmatota;c__Poseidoniia;o__MGIII;f__CG-Epi1;g__UBA8886;s__UBA8886 sp002731905	0.000213281	0.000176615	0	2.82366e-05
bin64	d__Bacteria;p__Pseudomonadota;c__Alphaproteobacteria;o__Micavibrionales;f__Micavibrionaceae;g__JAJRYK01;s__	2.33283e-05	0.000324743	0	0
bin65	d__Bacteria;p__Pseudomonadota;c__Alphaproteobacteria;o__Rhizobiales;f__Rhizobiaceae;g__RCIO01;s__	0	0.00033914	0	0
bin66	d__Bacteria;p__Chloroflexota;c__Dehalococcoidia;o__UBA1127;f__UBA1127;g__UBA1127;s__	0.000350604	0.000260255	0	1.83292e-05
bin67	d__Bacteria;p__Actinomycetota;c__Actinomycetia;o__Propionibacteriales;f__Nocardioidaceae;g__Aeromicrobium;s__	0	0.000220781	0	0
bin68	d__Bacteria;p__Pseudomonadota;c__Alphaproteobacteria;o__Caulobacterales;f__TH1-2;g__Vitreimonas;s__	0	0.000234988	0	0
bin69	d__Bacteria;p__Pseudomonadota;c__Gammaproteobacteria;o__Enterobacterales_A;f__Alteromonadaceae;g__Pararheinheimera;s__Pararheinheimera tangshanensis	0	0.000391914	0	0
bin7	d__Bacteria;p__Chloroflexota;c__Dehalococcoidia;o__SAR202;f__UBA826;g__UBA11795;s__UBA11795 sp002708065	0.000421512	0.000424552	0	0.000446086
bin70	d__Bacteria;p__Bacteroidota;c__Bacteroidia;o__J057;f__JADKCL01;g__;s__	0	0.000180512	0	0
bin71	d__Bacteria;p__Pseudomonadota;c__Gammaproteobacteria;o__Pseudomonadales;f__Oleiphilaceae;g__Marinobacter;s__	0	0.000875449	0	0
bin72	d__Bacteria;p__Marinisomatota;c__Marinisomatia;o__Marinisomatales;f__TCS55;g__TCS55;s__TCS55 sp012964665	0.000801818	0.000624666	0.000189699	0.000591968
bin73	d__Bacteria;p__Pseudomonadota;c__Alphaproteobacteria;o__Parvibaculales;f__CGMCC-115125;g__Pyruvatibacter;s__Pyruvatibacter mobilis	0	0.000195505	0	0
bin74	d__Bacteria;p__Pseudomonadota;c__Alphaproteobacteria;o__Rhodobacterales;f__Rhodobacteraceae;g__Pikeienuella;s__	0	0.000444028	0	0
bin75	d__Bacteria;p__Pseudomonadota;c__Alphaproteobacteria;o__Rhizobiales;f__Hyphomicrobiaceae;g__Ga0077530;s__	0	0.000163731	0	0
bin76	d__Bacteria;p__Sumerlaeota;c__Sumerlaeia;o__MVZB01;f__JAJFLK01;g__;s__	0	0.000148872	0	0
bin77	d__Bacteria;p__Myxococcota;c__WYAZ01;o__WYAZ01;f__WYAZ01;g__;s__	0	0.00017161	0	0
bin78	d__Bacteria;p__Actinomycetota;c__Acidimicrobiia;o__Acidimicrobiales;f__Ilumatobacteraceae;g__Ilumatobacter;s__	0	0.000155541	0	0
bin79	d__Bacteria;p__Bacteroidota;c__Bacteroidia;o__Chitinophagales;f__Saprospiraceae;g__RFSX01;s__	0	0.000186344	0	0
bin8	d__Bacteria;p__Marinisomatota;c__Marinisomatia;o__Marinisomatales;f__UBA1611;g__TMED80;s__	0.000608282	0.000647359	0	8.57893e-05
bin80	d__Bacteria;p__Pseudomonadota;c__Gammaproteobacteria;o__Burkholderiales;f__Burkholderiaceae_B;g__Comamonas;s__Comamonas terrigena	0	0.000225135	0	0
bin81	d__Archaea;p__Thermoplasmatota;c__Poseidoniia;o__Poseidoniales;f__Poseidoniaceae;g__UBA60;s__UBA60 sp002503395	0.000112152	0.000141417	0	0
bin82	d__Bacteria;p__Planctomycetota;c__Planctomycetia;o__Gemmatales;f__Gemmataceae;g__;s__	2.32085e-05	0.000502205	0	0
bin83	d__Bacteria;p__Pseudomonadota;c__Alphaproteobacteria;o__Parvibaculales;f__Parvibaculaceae;g__Parvibaculum;s__	0	0.000304677	0	0
bin84	d__Bacteria;p__Chlamydiota;c__Chlamydiia;o__Chlamydiales;f__JACKPQ01;g__JACKPQ01;s__	0	0.000351854	0	0
bin85	d__Bacteria;p__Pseudomonadota;c__Alphaproteobacteria;o__Rhodobacterales;f__Rhodobacteraceae;g__WNWL01;s__	0	0.000252822	0	0
bin86	d__Bacteria;p__Omnitrophota;c__Koll11;o__Zapsychrales;f__Zapsychraceae;g__JAGOSC01;s__	1.54146e-05	0.00019426	0	0
bin87	d__Bacteria;p__Marinisomatota;c__Marinisomatia;o__Marinisomatales;f__TCS55;g__TCS55;s__TCS55 sp002715035	0.000544169	0.000423279	0	0.000216137
bin88	d__Bacteria;p__Pseudomonadota;c__Alphaproteobacteria;o__Rhizobiales;f__Rhizobiaceae;g__Nitratireductor_D;s__Nitratireductor_D sp007922615	1.57312e-05	0.000421449	0	0
bin89	d__Bacteria;p__Pseudomonadota;c__Alphaproteobacteria;o__Rhizobiales;f__HXMU1428-3;g__;s__	0	0.000531099	0	0
bin9	d__Bacteria;p__Pseudomonadota;c__Alphaproteobacteria;o__Rhizobiales;f__Xanthobacteraceae;g__Rhodopseudomonas;s__	0.000571953	0	0	0
bin90	d__Bacteria;p__Pseudomonadota;c__Gammaproteobacteria;o__Nevskiales;f__OUC007;g__Abyssibacter;s__	0	0.000242762	0	0
bin91	d__Bacteria;p__Pseudomonadota;c__Alphaproteobacteria;o__Kiloniellales;f__JAKSDN01;g__;s__	0	0.000197808	0	0
bin92	d__Bacteria;p__Bacteroidota;c__Bacteroidia;o__Cytophagales;f__Cyclobacteriaceae;g__Ekhidna;s__	0	0.000176703	0	0
bin93	d__Bacteria;p__Pseudomonadota;c__Gammaproteobacteria;o__Pseudomonadales;f__Pseudomonadaceae;g__Pseudomonas_E;s__Pseudomonas_E alcaligenes	0	0.000451226	0	0
bin94	d__Bacteria;p__Acidobacteriota;c__Polarisedimenticolia;o__Polarisedimenticolales;f__Polarisedimenticolaceae;g__;s__	2.13268e-05	0.000306489	0	0
bin95	d__Bacteria;p__Planctomycetota;c__UBA1135;o__UBA1135;f__GCA-002686595;g__Pla86;s__	0	0.000160304	0	0
bin96	d__Bacteria;p__Bacteroidota;c__Bacteroidia;o__Flavobacteriales;f__Weeksellaceae;g__Cloacibacterium;s__	6.36761e-05	4.17037e-05	0	0
bin97	d__Bacteria;p__Chloroflexota;c__Anaerolineae;o__Promineofilales;f__Promineofilaceae;g__GCA-2699125;s__	0	0.000926324	0	0
[truncated: 2 more rows]

## Sheet: Table S7
Table S7 TPM of mOTUs2's marker genes in metatranscriptomic data for normalization
[truncated: 19 more rows]

[truncated: 6 more sheets: Table S8, Table S9, Table S10, Table S11, Table S12, Table S13]
